# Supplementary material for: A plant-specific HUA2-LIKE (HULK) gene family in Arabidopsis thaliana is essential for development
Source: Plant J. 2014 Aug 28;80(2):242–54. doi: 10.1111/tpj.12629 (PMC4283595; doi:10.1111/tpj.12629)
Supplement: Supplementary file 12 — Table S2. Gene expression per TAIR10 gene model inferred from RNA-Seq data for Col–0 and HULK mutant plants. [file tpj0080-0242-sd12.xls]

## Sheet: Table S2
Gene_id	col_0_rep1_counts	triple_rep1_counts	double_rep1_counts	single_rep1_counts	col_0_rep2_counts	triple_rep2_counts	double_rep2_counts	single_rep2_counts	col_0_rep1_rpm	triple_rep1_rpm	double_rep1_rpm	single_rep1_rpm	col_0_rep2_rpm	triple_rep2_rpm	double_rep2_rpm	single_rep2_rpm
AT1G01010	13	17	34	5	12	9	17	14	3.50248	4.53863	7.80554	2.112	3.83842	2.41271	4.25099	4.60848
AT1G01020	18	31	28	20	14	29	49	18	4.84959	8.27633	6.42809	8.44799	4.47816	7.77428	12.2528	5.92519
AT1G01030	25	14	34	28	17	29	33	25	6.73554	3.7377	7.80554	11.8272	5.43776	7.77428	8.25192	8.22943
AT1G01040	150	167	205	107	119	145	174	113	40.4132	44.5854	47.0628	45.1968	38.0643	38.8714	43.5101	37.197
AT1G01046	0	1	0	2	1	2	1	0	0	0.266978	0	0.844799	0.319868	0.536157	0.250058	0
AT1G01050	130	121	146	70	99	115	144	105	35.0248	32.3044	33.5179	29.568	31.667	30.829	36.0084	34.5636
AT1G01060	29	23	24	12	19	31	27	10	7.81323	6.1405	5.50979	5.0688	6.0775	8.31043	6.75157	3.29177
AT1G01070	18	13	17	9	14	14	13	11	4.84959	3.47072	3.90277	3.8016	4.47816	3.7531	3.25076	3.62095
AT1G01080	292	340	346	195	292	291	328	259	78.6711	90.7727	79.4328	82.3679	93.4016	78.0109	82.0191	85.2569
AT1G01090	1066	1104	1213	604	891	1165	1066	855	287.203	294.744	278.474	255.129	285.003	312.312	266.562	281.447
AT1G01100	807	954	1036	500	663	887	1045	615	217.423	254.697	237.839	211.2	212.073	237.786	261.311	202.444
AT1G01110	17	9	11	6	5	15	9	4	4.58017	2.40281	2.52532	2.5344	1.59934	4.02118	2.25052	1.31671
AT1G01120	283	318	365	211	236	305	330	230	76.2463	84.8991	83.7947	89.1263	75.4889	81.764	82.5192	75.7108
AT1G01130	3	2	1	2	3	0	2	1	0.808265	0.533957	0.229575	0.844799	0.959605	0	0.500116	0.329177
AT1G01140	172	193	219	117	132	159	191	127	46.3405	51.5268	50.2768	49.4208	42.2226	42.6245	47.7611	41.8055
AT1G01150	1	0	0	0	0	1	2	0	0.269422	0	0	0	0	0.268079	0.500116	0
AT1G01160	101	106	114	72	81	94	107	93	27.2116	28.2997	26.1715	30.4128	25.9093	25.1994	26.7562	30.6135
AT1G01170	209	183	203	106	170	201	194	155	56.3091	48.8571	46.6036	44.7744	54.3776	53.8838	48.5113	51.0225
AT1G01180	29	27	27	20	20	23	28	20	7.81323	7.20842	6.19851	8.44799	6.39737	6.16581	7.00163	6.58355
AT1G01190	62	28	29	46	36	37	31	34	16.7041	7.4754	6.65766	19.4304	11.5153	9.91891	7.7518	11.192
AT1G01200	7	5	1	5	5	9	8	6	1.88595	1.33489	0.229575	2.112	1.59934	2.41271	2.00047	1.97506
AT1G01210	24	28	33	13	20	24	34	20	6.46612	7.4754	7.57596	5.4912	6.39737	6.43389	8.50198	6.58355
AT1G01220	162	183	232	115	141	189	241	140	43.6463	48.8571	53.2613	48.576	45.1014	50.6668	60.264	46.0848
AT1G01225	17	15	13	10	13	7	15	11	4.58017	4.00468	2.98447	4.224	4.15829	1.87655	3.75087	3.62095
AT1G01230	76	73	78	54	68	59	74	64	20.476	19.4894	17.9068	22.8096	21.751	15.8166	18.5043	21.0673
AT1G01240	51	53	56	29	58	47	58	53	13.7405	14.1499	12.8562	12.2496	18.5524	12.5997	14.5034	17.4464
AT1G01250	4	10	8	6	11	6	6	2	1.07769	2.66978	1.8366	2.5344	3.51855	1.60847	1.50035	0.658355
AT1G01260	49	50	56	39	57	46	57	36	13.2017	13.3489	12.8562	16.4736	18.2325	12.3316	14.2533	11.8504
AT1G01290	42	54	53	30	37	48	57	40	11.3157	14.4168	12.1675	12.672	11.8351	12.8678	14.2533	13.1671
AT1G01300	305	282	370	173	295	354	320	221	82.1736	75.2879	84.9426	73.0751	94.3612	94.8998	80.0186	72.7482
AT1G01305	0	0	0	0	0	0	1	0	0	0	0	0	0	0	0.250058	0
AT1G01310	1	0	0	0	0	1	0	0	0.269422	0	0	0	0	0.268079	0	0
AT1G01320	2364	2665	3262	1551	1817	2670	2835	1845	636.913	711.498	748.872	655.142	581.201	715.77	708.915	607.332
AT1G01340	9	8	12	4	6	2	11	2	2.42479	2.13583	2.75489	1.6896	1.91921	0.536157	2.75064	0.658355
AT1G01350	35	35	44	26	24	33	42	26	9.42976	9.34424	10.1013	10.9824	7.67684	8.84659	10.5024	8.55861
AT1G01355	0	1	0	0	0	0	0	0	0	0.266978	0	0	0	0	0	0
AT1G01360	21	21	20	11	16	13	11	15	5.65785	5.60655	4.59149	4.6464	5.11789	3.48502	2.75064	4.93766
AT1G01370	16	13	17	5	12	19	12	13	4.31075	3.47072	3.90277	2.112	3.83842	5.09349	3.0007	4.2793
AT1G01380	5	2	3	3	1	7	5	0	1.34711	0.533957	0.688724	1.2672	0.319868	1.87655	1.25029	0
AT1G01390	19	17	30	10	18	19	33	15	5.11901	4.53863	6.88724	4.224	5.75763	5.09349	8.25192	4.93766
AT1G01420	24	34	46	26	29	26	47	33	6.46612	9.07727	10.5604	10.9824	9.27618	6.97004	11.7527	10.8628
AT1G01430	288	304	283	234	288	320	308	290	77.5934	81.1614	64.9696	98.8415	92.1221	85.7851	77.0179	95.4614
AT1G01440	54	61	66	41	49	64	54	46	14.5488	16.2857	15.1519	17.3184	15.6736	17.157	13.5031	15.1422
AT1G01448	40	33	36	26	26	30	34	26	10.7769	8.81029	8.26468	10.9824	8.31658	8.04236	8.50198	8.55861
AT1G01450	20	21	20	16	14	15	20	15	5.38843	5.60655	4.59149	6.75839	4.47816	4.02118	5.00116	4.93766
AT1G01470	200	139	242	91	128	160	220	136	53.8843	37.11	55.557	38.4384	40.9432	42.8926	55.0128	44.7681
AT1G01480	2	0	2	0	1	1	0	0	0.538843	0	0.459149	0	0.319868	0.268079	0	0
AT1G01490	156	150	153	73	131	157	159	112	42.0298	40.0468	35.1249	30.8352	41.9028	42.0883	39.7592	36.8679
AT1G01500	114	110	132	68	125	119	120	92	30.7141	29.3676	30.3038	28.7232	39.9835	31.9013	30.007	30.2843
AT1G01510	153	128	136	88	107	130	127	106	41.2215	34.1732	31.2221	37.1712	34.2259	34.8502	31.7574	34.8928
AT1G01520	0	1	1	3	0	1	4	3	0	0.266978	0.229575	1.2672	0	0.268079	1.00023	0.987532
AT1G01540	210	217	302	156	203	214	266	188	56.5785	57.9343	69.3315	65.8944	64.9333	57.3688	66.5155	61.8853
AT1G01550	355	378	435	240	296	357	380	289	95.6447	100.918	99.8649	101.376	94.681	95.704	95.0221	95.1322
AT1G01560	4	4	3	2	2	6	2	0	1.07769	1.06791	0.688724	0.844799	0.639737	1.60847	0.500116	0
AT1G01570	4	3	4	3	11	4	5	4	1.07769	0.800935	0.918298	1.2672	3.51855	1.07231	1.25029	1.31671
AT1G01580	5	4	5	2	4	2	5	2	1.34711	1.06791	1.14787	0.844799	1.27947	0.536157	1.25029	0.658355
AT1G01590	0	0	0	0	0	0	2	0	0	0	0	0	0	0	0.500116	0
AT1G01600	42	56	57	62	52	51	41	65	11.3157	14.9508	13.0858	26.1888	16.6332	13.672	10.2524	21.3965
AT1G01610	268	297	282	185	235	285	307	205	72.205	79.2926	64.74	78.1439	75.1691	76.4024	76.7678	67.4813
AT1G01620	777	892	844	590	615	907	735	746	209.341	238.145	193.761	249.216	196.719	243.147	183.793	245.566
AT1G01630	231	202	239	143	180	168	213	176	62.2364	53.9296	54.8683	60.4032	57.5763	45.0372	53.2624	57.9352
AT1G01640	1	4	8	6	4	6	6	4	0.269422	1.06791	1.8366	2.5344	1.27947	1.60847	1.50035	1.31671
AT1G01650	58	79	94	46	48	79	63	85	15.6265	21.0913	21.58	19.4304	15.3537	21.1782	15.7537	27.9801
AT1G01660	1	1	1	1	2	2	1	1	0.269422	0.266978	0.229575	0.4224	0.639737	0.536157	0.250058	0.329177
AT1G01670	4	4	4	1	2	5	0	7	1.07769	1.06791	0.918298	0.4224	0.639737	1.34039	0	2.30424
AT1G01680	0	1	2	2	1	6	3	0	0	0.266978	0.459149	0.844799	0.319868	1.60847	0.750174	0
AT1G01690	17	28	28	10	19	26	33	23	4.58017	7.4754	6.42809	4.224	6.0775	6.97004	8.25192	7.57108
AT1G01695	3	2	0	1	1	0	2	2	0.808265	0.533957	0	0.4224	0.319868	0	0.500116	0.658355
AT1G01700	7	7	7	3	8	4	8	3	1.88595	1.86885	1.60702	1.2672	2.55895	1.07231	2.00047	0.987532
AT1G01710	111	91	139	72	91	77	112	86	29.9058	24.295	31.9109	30.4128	29.108	20.642	28.0065	28.3092
AT1G01720	61	51	57	34	66	50	59	70	16.4347	13.6159	13.0858	14.3616	21.1113	13.4039	14.7534	23.0424
AT1G01725	10	10	13	11	12	11	13	13	2.69422	2.66978	2.98447	4.6464	3.83842	2.94886	3.25076	4.2793
AT1G01730	54	56	52	31	43	41	68	46	14.5488	14.9508	11.9379	13.0944	13.7543	10.9912	17.004	15.1422
AT1G01740	22	6	16	9	17	18	28	10	5.92728	1.60187	3.67319	3.8016	5.43776	4.82541	7.00163	3.29177
AT1G01750	1	2	1	2	0	2	2	1	0.269422	0.533957	0.229575	0.844799	0	0.536157	0.500116	0.329177
AT1G01760	11	5	11	2	9	6	14	10	2.96364	1.33489	2.52532	0.844799	2.87882	1.60847	3.50081	3.29177
AT1G01770	75	84	131	51	74	101	109	73	20.2066	22.4262	30.0743	21.5424	23.6703	27.0759	27.2563	24.0299
AT1G01780	42	36	64	26	29	40	48	32	11.3157	9.61122	14.6928	10.9824	9.27618	10.7231	12.0028	10.5337
AT1G01790	596	540	778	384	430	551	647	474	160.575	144.168	178.609	162.201	137.543	147.711	161.788	156.03
AT1G01800	196	175	242	119	136	177	237	148	52.8066	46.7212	55.557	50.2656	43.5021	47.4499	59.2638	48.7182
AT1G01810	1	2	4	0	3	2	1	0	0.269422	0.533957	0.918298	0	0.959605	0.536157	0.250058	0
AT1G01820	137	137	180	94	123	128	151	111	36.9108	36.576	41.3234	39.7056	39.3438	34.3141	37.7588	36.5387
AT1G01830	89	68	92	50	74	82	112	58	23.9785	18.1545	21.1209	21.12	23.6703	21.9824	28.0065	19.0923
AT1G01840	17	12	28	11	13	12	19	8	4.58017	3.20374	6.42809	4.6464	4.15829	3.21694	4.7511	2.63342
AT1G01860	84	77	94	35	50	58	98	59	22.6314	20.5573	21.58	14.784	15.9934	15.5486	24.5057	19.4215
AT1G01880	12	5	9	7	11	19	15	12	3.23306	1.33489	2.06617	2.9568	3.51855	5.09349	3.75087	3.95013
AT1G01900	60	64	62	37	63	79	60	47	16.1653	17.0866	14.2336	15.6288	20.1517	21.1782	15.0035	15.4713
AT1G01910	189	241	253	113	171	272	271	168	50.9207	64.3418	58.0824	47.7312	54.6975	72.9174	67.7658	55.3018
AT1G01920	37	50	55	19	30	34	43	41	9.9686	13.3489	12.6266	8.02559	9.59605	9.11467	10.7525	13.4963
AT1G01930	60	66	82	33	46	79	61	51	16.1653	17.6206	18.8251	13.9392	14.7139	21.1782	15.2535	16.788
AT1G01940	38	42	68	19	30	36	61	30	10.238	11.2131	15.6111	8.02559	9.59605	9.65083	15.2535	9.87532
AT1G01950	53	76	88	40	51	62	70	51	14.2793	20.2904	20.2026	16.896	16.3133	16.6209	17.5041	16.788
AT1G01960	399	397	456	242	358	441	452	327	107.499	105.99	104.686	102.221	114.513	118.223	113.026	107.641
AT1G01970	187	191	267	101	177	196	207	165	50.3819	50.9929	61.2964	42.6624	56.6167	52.5434	51.762	54.3142
AT1G01980	0	0	1	3	0	0	0	0	0	0	0.229575	1.2672	0	0	0	0
AT1G01990	61	74	51	37	48	60	73	59	16.4347	19.7564	11.7083	15.6288	15.3537	16.0847	18.2542	19.4215
AT1G02000	42	52	45	41	37	46	41	32	11.3157	13.8829	10.3309	17.3184	11.8351	12.3316	10.2524	10.5337
AT1G02010	28	30	36	17	23	29	40	29	7.54381	8.00935	8.26468	7.18079	7.35697	7.77428	10.0023	9.54614
AT1G02020	70	67	87	55	51	91	93	61	18.8595	17.8876	19.973	23.232	16.3133	24.3951	23.2554	20.0798
AT1G02030	0	2	0	0	0	0	0	0	0	0.533957	0	0	0	0	0	0
AT1G02050	19	20	23	9	21	13	21	28	5.11901	5.33957	5.28022	3.8016	6.71724	3.48502	5.25122	9.21696
AT1G02060	21	26	33	16	22	24	32	24	5.65785	6.94144	7.57596	6.75839	7.0371	6.43389	8.00186	7.90025
AT1G02065	9	13	9	7	4	7	13	10	2.42479	3.47072	2.06617	2.9568	1.27947	1.87655	3.25076	3.29177
AT1G02070	1	1	2	0	0	1	1	1	0.269422	0.266978	0.459149	0	0	0.268079	0.250058	0.329177
AT1G02080	449	490	588	260	381	430	467	371	120.97	130.819	134.99	109.824	121.87	115.274	116.777	122.125
AT1G02090	137	108	146	72	108	135	133	86	36.9108	28.8337	33.5179	30.4128	34.5458	36.1906	33.2577	28.3092
AT1G02100	69	54	72	41	63	86	83	60	18.5901	14.4168	16.5294	17.3184	20.1517	23.0548	20.7548	19.7506
AT1G02110	115	112	118	78	103	109	121	92	30.9835	29.9016	27.0898	32.9472	32.9464	29.2206	30.257	30.2843
AT1G02120	198	201	282	167	173	189	228	146	53.3455	53.6627	64.74	70.5407	55.3372	50.6668	57.0133	48.0599
AT1G02130	124	104	120	64	101	97	123	91	33.4083	27.7658	27.5489	27.0336	32.3067	26.0036	30.7572	29.9551
AT1G02140	315	336	410	206	252	328	366	269	84.8678	89.7048	94.1256	87.0143	80.6068	87.9298	91.5213	88.5487
AT1G02145	45	43	68	35	36	53	54	38	12.124	11.4801	15.6111	14.784	11.5153	14.2082	13.5031	12.5087
AT1G02150	753	785	971	488	707	783	884	548	202.875	209.578	222.917	206.131	226.147	209.906	221.051	180.389
AT1G02160	53	44	48	34	40	34	65	49	14.2793	11.7471	11.0196	14.3616	12.7947	9.11467	16.2538	16.1297
AT1G02170	100	93	114	57	97	84	89	67	26.9422	24.829	26.1715	24.0768	31.0272	22.5186	22.2552	22.0549
AT1G02180	29	31	43	21	31	29	30	32	7.81323	8.27633	9.87171	8.87039	9.91592	7.77428	7.50174	10.5337
AT1G02190	0	3	4	3	1	6	2	1	0	0.800935	0.918298	1.2672	0.319868	1.60847	0.500116	0.329177
AT1G02205	253	295	350	201	213	263	253	239	68.1637	78.7586	80.3511	84.9023	68.132	70.5047	63.2647	78.6734
AT1G02220	7	3	13	2	5	6	11	4	1.88595	0.800935	2.98447	0.844799	1.59934	1.60847	2.75064	1.31671
AT1G02230	1	5	0	1	0	0	3	0	0.269422	1.33489	0	0.4224	0	0	0.750174	0
AT1G02250	0	0	0	0	0	2	0	0	0	0	0	0	0	0.536157	0	0
AT1G02260	56	32	70	32	48	32	39	35	15.0876	8.54331	16.0702	13.5168	15.3537	8.57851	9.75227	11.5212
AT1G02270	97	134	131	71	90	103	125	80	26.1339	35.7751	30.0743	29.9904	28.7882	27.6121	31.2573	26.3342
AT1G02280	396	489	604	233	372	491	538	346	106.691	130.552	138.663	98.4191	118.991	131.627	134.531	113.895
AT1G02290	50	26	43	24	30	37	49	28	13.4711	6.94144	9.87171	10.1376	9.59605	9.91891	12.2528	9.21696
AT1G02300	52	53	81	26	47	48	78	70	14.0099	14.1499	18.5955	10.9824	15.0338	12.8678	19.5045	23.0424
AT1G02305	168	167	189	101	131	166	156	140	45.2628	44.5854	43.3896	42.6624	41.9028	44.501	39.0091	46.0848
AT1G02310	3	0	0	0	0	0	0	1	0.808265	0	0	0	0	0	0	0.329177
AT1G02330	88	105	128	47	73	101	100	73	23.7091	28.0327	29.3855	19.8528	23.3504	27.0759	25.0058	24.0299
AT1G02335	29	32	25	21	37	31	25	20	7.81323	8.54331	5.73936	8.87039	11.8351	8.31043	6.25145	6.58355
AT1G02340	3	1	2	3	3	3	3	3	0.808265	0.266978	0.459149	1.2672	0.959605	0.804236	0.750174	0.987532
AT1G02350	5	1	2	2	1	6	4	2	1.34711	0.266978	0.459149	0.844799	0.319868	1.60847	1.00023	0.658355
AT1G02360	1	2	0	2	1	4	5	1	0.269422	0.533957	0	0.844799	0.319868	1.07231	1.25029	0.329177
AT1G02370	41	60	64	35	30	62	65	45	11.0463	16.0187	14.6928	14.784	9.59605	16.6209	16.2538	14.813
AT1G02380	17	24	28	8	7	15	16	15	4.58017	6.40748	6.42809	3.3792	2.23908	4.02118	4.00093	4.93766
AT1G02390	5	4	4	5	6	4	2	4	1.34711	1.06791	0.918298	2.112	1.91921	1.07231	0.500116	1.31671
AT1G02400	4	7	6	2	4	5	3	3	1.07769	1.86885	1.37745	0.844799	1.27947	1.34039	0.750174	0.987532
AT1G02405	0	0	0	1	1	0	0	1	0	0	0	0.4224	0.319868	0	0	0.329177
AT1G02410	53	45	44	27	33	53	63	37	14.2793	12.014	10.1013	11.4048	10.5557	14.2082	15.7537	12.1796
AT1G02420	13	21	24	12	23	9	13	10	3.50248	5.60655	5.50979	5.0688	7.35697	2.41271	3.25076	3.29177
AT1G02430	1	4	4	2	2	3	6	3	0.269422	1.06791	0.918298	0.844799	0.639737	0.804236	1.50035	0.987532
AT1G02450	1	3	2	3	1	1	8	1	0.269422	0.800935	0.459149	1.2672	0.319868	0.268079	2.00047	0.329177
AT1G02460	12	10	14	5	10	21	10	6	3.23306	2.66978	3.21404	2.112	3.19868	5.62965	2.50058	1.97506
AT1G02470	2	2	0	1	1	1	0	1	0.538843	0.533957	0	0.4224	0.319868	0.268079	0	0.329177
AT1G02475	140	122	127	88	110	129	134	101	37.719	32.5714	29.156	37.1712	35.1855	34.5821	33.5078	33.2469
AT1G02490	1	0	0	0	0	0	0	0	0.269422	0	0	0	0	0	0	0
AT1G02500	1096	1124	1367	751	914	1226	1302	977	295.286	300.084	313.828	317.222	292.36	328.664	325.576	321.606
AT1G02520	1	0	1	0	1	1	2	2	0.269422	0	0.229575	0	0.319868	0.268079	0.500116	0.658355
AT1G02530	0	0	1	1	1	0	3	1	0	0	0.229575	0.4224	0.319868	0	0.750174	0.329177
AT1G02560	1609	1546	1818	933	1291	1480	1696	1248	433.499	412.749	417.367	394.099	412.95	396.756	424.099	410.813
AT1G02570	2	0	0	0	0	1	0	0	0.538843	0	0	0	0	0.268079	0	0
AT1G02610	7	5	4	6	6	4	0	5	1.88595	1.33489	0.918298	2.5344	1.91921	1.07231	0	1.64589
AT1G02620	0	1	1	0	0	0	1	0	0	0.266978	0.229575	0	0	0	0.250058	0
AT1G02630	4	2	2	1	3	1	6	0	1.07769	0.533957	0.459149	0.4224	0.959605	0.268079	1.50035	0
AT1G02640	56	55	45	40	58	62	44	54	15.0876	14.6838	10.3309	16.896	18.5524	16.6209	11.0026	17.7756
AT1G02650	5	3	4	3	2	4	1	3	1.34711	0.800935	0.918298	1.2672	0.639737	1.07231	0.250058	0.987532
AT1G02660	33	24	31	13	26	25	23	33	8.89091	6.40748	7.11681	5.4912	8.31658	6.70196	5.75134	10.8628
AT1G02670	5	1	6	4	4	7	4	10	1.34711	0.266978	1.37745	1.6896	1.27947	1.87655	1.00023	3.29177
AT1G02680	26	26	37	21	30	32	39	31	7.00496	6.94144	8.49426	8.87039	9.59605	8.57851	9.75227	10.2045
AT1G02690	79	75	89	40	52	86	88	69	21.2843	20.0234	20.4321	16.896	16.6332	23.0548	22.0051	22.7132
AT1G02700	6	4	7	8	3	10	7	7	1.61653	1.06791	1.60702	3.3792	0.959605	2.68079	1.75041	2.30424
AT1G02710	18	19	17	9	14	15	23	6	4.84959	5.07259	3.90277	3.8016	4.47816	4.02118	5.75134	1.97506
AT1G02720	56	53	79	41	67	42	75	43	15.0876	14.1499	18.1364	17.3184	21.4312	11.2593	18.7544	14.1546
AT1G02730	480	443	549	237	392	513	484	331	129.322	118.271	126.036	100.109	125.388	137.524	121.028	108.958
AT1G02740	23	23	31	16	17	21	21	22	6.1967	6.1405	7.11681	6.75839	5.43776	5.62965	5.25122	7.2419
AT1G02750	40	43	39	15	17	35	38	25	10.7769	11.4801	8.95341	6.336	5.43776	9.38275	9.50221	8.22943
AT1G02770	2	3	2	0	0	3	2	1	0.538843	0.800935	0.459149	0	0	0.804236	0.500116	0.329177
AT1G02780	3133	3581	4140	2100	2458	3414	4077	2619	844.098	956.05	950.439	887.039	786.236	915.22	1019.49	862.115
AT1G02800	24	20	23	19	10	24	17	14	6.46612	5.33957	5.28022	8.02559	3.19868	6.43389	4.25099	4.60848
AT1G02810	1	3	0	0	0	1	1	0	0.269422	0.800935	0	0	0	0.268079	0.250058	0
AT1G02816	29	30	37	18	22	29	32	28	7.81323	8.00935	8.49426	7.60319	7.0371	7.77428	8.00186	9.21696
AT1G02820	33	24	24	19	21	33	24	19	8.89091	6.40748	5.50979	8.02559	6.71724	8.84659	6.0014	6.25437
AT1G02840	177	139	187	104	144	189	219	155	47.6876	37.11	42.9304	43.9296	46.061	50.6668	54.7627	51.0225
AT1G02850	10	20	35	9	13	43	21	23	2.69422	5.33957	8.03511	3.8016	4.15829	11.5274	5.25122	7.57108
AT1G02860	14	13	23	13	22	19	25	16	3.7719	3.47072	5.28022	5.4912	7.0371	5.09349	6.25145	5.26684
AT1G02870	109	141	161	77	77	133	153	110	29.367	37.644	36.9615	32.5248	24.6299	35.6544	38.2589	36.2095
AT1G02880	13	33	40	17	29	29	34	23	3.50248	8.81029	9.18298	7.18079	9.27618	7.77428	8.50198	7.57108
AT1G02890	188	210	251	137	183	201	189	180	50.6513	56.0655	57.6232	57.8688	58.5359	53.8838	47.261	59.2519
AT1G02900	5	13	8	12	0	11	11	4	1.34711	3.47072	1.8366	5.0688	0	2.94886	2.75064	1.31671
AT1G02910	218	258	374	164	211	290	308	207	58.7339	68.8804	85.8609	69.2735	67.4922	77.7428	77.0179	68.1397
AT1G02920	29	53	65	16	41	88	69	18	7.81323	14.1499	14.9223	6.75839	13.1146	23.5909	17.254	5.92519
AT1G02930	113	142	226	52	100	225	224	93	30.4446	37.9109	51.8839	21.9648	31.9868	60.3177	56.013	30.6135
AT1G02940	0	1	4	1	0	1	3	1	0	0.266978	0.918298	0.4224	0	0.268079	0.750174	0.329177
AT1G02950	20	17	32	6	13	14	22	9	5.38843	4.53863	7.34639	2.5344	4.15829	3.7531	5.50128	2.9626
AT1G02952	4	3	4	1	4	4	1	1	1.07769	0.800935	0.918298	0.4224	1.27947	1.07231	0.250058	0.329177
AT1G02960	29	34	55	22	29	35	43	23	7.81323	9.07727	12.6266	9.29279	9.27618	9.38275	10.7525	7.57108
AT1G02970	27	23	27	16	17	25	23	18	7.27438	6.1405	6.19851	6.75839	5.43776	6.70196	5.75134	5.92519
AT1G02990	68	90	76	43	55	82	72	68	18.3207	24.0281	17.4477	18.1632	17.5928	21.9824	18.0042	22.3841
AT1G03000	112	118	145	73	88	113	126	95	30.1752	31.5035	33.2883	30.8352	28.1484	30.2929	31.5073	31.2718
AT1G03010	0	1	1	0	1	2	1	0	0	0.266978	0.229575	0	0.319868	0.536157	0.250058	0
AT1G03020	5	6	5	1	1	3	8	5	1.34711	1.60187	1.14787	0.4224	0.319868	0.804236	2.00047	1.64589
AT1G03030	32	38	47	25	28	27	31	37	8.62149	10.1452	10.79	10.56	8.95631	7.23812	7.7518	12.1796
AT1G03040	105	97	120	81	89	107	120	79	28.2893	25.8969	27.5489	34.2144	28.4683	28.6844	30.007	26.005
AT1G03055	17	21	22	13	20	17	20	14	4.58017	5.60655	5.05064	5.4912	6.39737	4.55734	5.00116	4.60848
AT1G03060	235	253	242	175	201	217	246	227	63.3141	67.5455	55.557	73.9199	64.2935	58.173	61.5143	74.7232
AT1G03070	1	0	1	1	1	1	0	1	0.269422	0	0.229575	0.4224	0.319868	0.268079	0	0.329177
AT1G03080	225	232	351	176	205	274	295	191	60.6199	61.939	80.5807	74.3423	65.573	73.4535	73.7672	62.8729
AT1G03090	111	92	109	47	66	93	98	67	29.9058	24.562	25.0236	19.8528	21.1113	24.9313	24.5057	22.0549
AT1G03100	13	18	16	14	10	28	15	15	3.50248	4.80561	3.67319	5.9136	3.19868	7.5062	3.75087	4.93766
AT1G03106	0	0	0	0	0	20	0	0	0	0	0	0	0	5.36157	0	0
AT1G03110	53	78	85	39	57	80	77	44	14.2793	20.8243	19.5138	16.4736	18.2325	21.4463	19.2545	14.4838
AT1G03120	0	0	1	1	0	1	1	0	0	0	0.229575	0.4224	0	0.268079	0.250058	0
AT1G03130	4964	5395	5457	3705	4368	5358	5259	4538	1337.41	1440.35	1252.79	1564.99	1397.19	1436.36	1315.06	1493.81
AT1G03140	127	170	203	95	123	188	208	141	34.2166	45.3863	46.6036	40.128	39.3438	50.3988	52.0121	46.414
AT1G03150	47	48	52	22	34	38	63	43	12.6628	12.815	11.9379	9.29279	10.8755	10.187	15.7537	14.1546
AT1G03160	371	405	614	256	275	419	476	297	99.9554	108.126	140.959	108.134	87.9638	112.325	119.028	97.7656
AT1G03170	0	2	4	0	2	3	3	1	0	0.533957	0.918298	0	0.639737	0.804236	0.750174	0.329177
AT1G03180	10	9	9	7	4	15	8	7	2.69422	2.40281	2.06617	2.9568	1.27947	4.02118	2.00047	2.30424
AT1G03190	47	41	52	23	32	35	39	37	12.6628	10.9461	11.9379	9.71519	10.2358	9.38275	9.75227	12.1796
AT1G03210	23	19	21	15	20	21	29	15	6.1967	5.07259	4.82107	6.336	6.39737	5.62965	7.25169	4.93766
AT1G03220	170	166	158	116	151	193	167	120	45.8017	44.3184	36.2728	48.9984	48.3001	51.7392	41.7597	39.5013
AT1G03230	120	91	133	63	81	117	92	71	32.3306	24.295	30.5334	26.6112	25.9093	31.3652	23.0053	23.3716
AT1G03240	0	1	0	0	0	0	2	0	0	0.266978	0	0	0	0	0.500116	0
AT1G03250	98	82	125	74	92	99	110	82	26.4033	21.8922	28.6968	31.2576	29.4279	26.5398	27.5064	26.9925
AT1G03260	25	35	24	20	36	29	27	28	6.73554	9.34424	5.50979	8.44799	11.5153	7.77428	6.75157	9.21696
AT1G03270	13	18	23	14	7	13	18	15	3.50248	4.80561	5.28022	5.9136	2.23908	3.48502	4.50105	4.93766
AT1G03280	69	81	93	61	65	60	104	62	18.5901	21.6253	21.3504	25.7664	20.7914	16.0847	26.006	20.409
AT1G03290	32	44	56	28	53	38	51	38	8.62149	11.7471	12.8562	11.8272	16.953	10.187	12.753	12.5087
AT1G03300	24	25	30	10	19	14	12	13	6.46612	6.67446	6.88724	4.224	6.0775	3.7531	3.0007	4.2793
AT1G03310	448	421	584	310	375	486	535	380	120.701	112.398	134.072	130.944	119.951	130.286	133.781	125.087
AT1G03320	0	4	3	0	2	2	6	3	0	1.06791	0.688724	0	0.639737	0.536157	1.50035	0.987532
AT1G03330	100	111	143	68	94	132	165	93	26.9422	29.6346	32.8292	28.7232	30.0676	35.3864	41.2596	30.6135
AT1G03340	20	6	13	14	11	13	13	9	5.38843	1.60187	2.98447	5.9136	3.51855	3.48502	3.25076	2.9626
AT1G03350	160	166	183	119	123	175	159	129	43.1075	44.3184	42.0121	50.2656	39.3438	46.9137	39.7592	42.4639
AT1G03360	75	83	64	35	44	68	67	64	20.2066	22.1592	14.6928	14.784	14.0742	18.2293	16.7539	21.0673
AT1G03365	69	72	89	53	63	79	88	63	18.5901	19.2224	20.4321	22.3872	20.1517	21.1782	22.0051	20.7382
AT1G03370	96	92	110	77	80	108	102	89	25.8645	24.562	25.2532	32.5248	25.5895	28.9525	25.5059	29.2968
AT1G03380	113	127	126	66	93	116	105	105	30.4446	33.9063	28.9264	27.8784	29.7478	31.0971	26.2561	34.5636
AT1G03400	67	55	74	41	47	51	50	42	18.0513	14.6838	16.9885	17.3184	15.0338	13.672	12.5029	13.8254
AT1G03410	103	98	132	64	73	88	146	75	27.7504	26.1639	30.3038	27.0336	23.3504	23.5909	36.5085	24.6883
AT1G03420	93	87	122	57	67	78	136	67	25.0562	23.2271	28.0081	24.0768	21.4312	20.9101	34.0079	22.0549
AT1G03430	27	37	61	20	34	31	47	30	7.27438	9.8782	14.004	8.44799	10.8755	8.31043	11.7527	9.87532
AT1G03440	55	53	46	37	57	59	65	45	14.8182	14.1499	10.5604	15.6288	18.2325	15.8166	16.2538	14.813
AT1G03445	1	0	1	1	0	1	0	0	0.269422	0	0.229575	0.4224	0	0.268079	0	0
AT1G03457	21	29	42	19	25	22	20	21	5.65785	7.74237	9.64213	8.02559	7.99671	5.89773	5.00116	6.91272
AT1G03470	25	27	30	18	17	25	26	14	6.73554	7.20842	6.88724	7.60319	5.43776	6.70196	6.50151	4.60848
AT1G03475	904	972	1132	592	835	897	1052	805	243.557	259.503	259.878	250.061	267.09	240.466	263.061	264.988
AT1G03495	7	6	9	3	6	12	8	8	1.88595	1.60187	2.06617	1.2672	1.91921	3.21694	2.00047	2.63342
AT1G03510	7	14	15	2	7	10	13	12	1.88595	3.7377	3.44362	0.844799	2.23908	2.68079	3.25076	3.95013
AT1G03520	44	39	49	22	29	24	35	38	11.8546	10.4122	11.2492	9.29279	9.27618	6.43389	8.75203	12.5087
AT1G03530	74	88	101	39	59	97	105	58	19.9372	23.4941	23.187	16.4736	18.8722	26.0036	26.2561	19.0923
AT1G03540	11	11	5	12	6	5	4	7	2.96364	2.93676	1.14787	5.0688	1.91921	1.34039	1.00023	2.30424
AT1G03545	4	6	3	2	4	3	4	6	1.07769	1.60187	0.688724	0.844799	1.27947	0.804236	1.00023	1.97506
AT1G03550	5	6	10	9	7	3	4	7	1.34711	1.60187	2.29575	3.8016	2.23908	0.804236	1.00023	2.30424
AT1G03560	46	42	57	28	37	32	57	46	12.3934	11.2131	13.0858	11.8272	11.8351	8.57851	14.2533	15.1422
AT1G03580	1	1	0	0	0	0	1	0	0.269422	0.266978	0	0	0	0	0.250058	0
AT1G03590	47	53	50	39	43	51	62	53	12.6628	14.1499	11.4787	16.4736	13.7543	13.672	15.5036	17.4464
AT1G03600	1633	1563	1514	1009	1410	1487	1540	1267	439.966	417.287	347.576	426.201	451.014	398.633	385.09	417.068
AT1G03610	45	46	47	40	37	54	43	31	12.124	12.281	10.79	16.896	11.8351	14.4762	10.7525	10.2045
AT1G03620	2	1	0	3	0	1	3	0	0.538843	0.266978	0	1.2672	0	0.268079	0.750174	0
AT1G03630	1548	1637	2032	1070	1411	1508	1708	1274	417.065	437.044	466.496	451.968	451.334	404.262	427.099	419.372
AT1G03650	6	13	10	8	8	6	12	8	1.61653	3.47072	2.29575	3.3792	2.55895	1.60847	3.0007	2.63342
AT1G03660	4	0	4	1	1	3	0	2	1.07769	0	0.918298	0.4224	0.319868	0.804236	0	0.658355
AT1G03670	0	1	0	0	1	0	1	0	0	0.266978	0	0	0.319868	0	0.250058	0
AT1G03680	1534	1338	1476	883	1351	1259	1468	1187	413.293	357.217	338.852	372.979	432.142	337.511	367.085	390.733
AT1G03687	69	53	74	40	47	54	84	43	18.5901	14.1499	16.9885	16.896	15.0338	14.4762	21.0049	14.1546
AT1G03700	0	1	0	1	0	1	0	0	0	0.266978	0	0.4224	0	0.268079	0	0
AT1G03710	2	1	0	1	0	1	1	1	0.538843	0.266978	0	0.4224	0	0.268079	0.250058	0.329177
AT1G03730	27	28	31	13	18	20	31	13	7.27438	7.4754	7.11681	5.4912	5.75763	5.36157	7.7518	4.2793
AT1G03740	109	104	132	74	104	109	117	84	29.367	27.7658	30.3038	31.2576	33.2663	29.2206	29.2568	27.6509
AT1G03750	9	23	26	11	20	18	21	15	2.42479	6.1405	5.96894	4.6464	6.39737	4.82541	5.25122	4.93766
AT1G03760	29	32	31	12	16	27	36	19	7.81323	8.54331	7.11681	5.0688	5.11789	7.23812	9.00209	6.25437
AT1G03770	9	14	8	11	12	9	13	8	2.42479	3.7377	1.8366	4.6464	3.83842	2.41271	3.25076	2.63342
AT1G03780	103	92	118	63	71	86	92	83	27.7504	24.562	27.0898	26.6112	22.7107	23.0548	23.0053	27.3217
AT1G03790	0	0	2	0	0	5	0	0	0	0	0.459149	0	0	1.34039	0	0
AT1G03800	2	1	1	3	1	2	2	1	0.538843	0.266978	0.229575	1.2672	0.319868	0.536157	0.500116	0.329177
AT1G03820	28	31	51	25	16	39	27	21	7.54381	8.27633	11.7083	10.56	5.11789	10.4551	6.75157	6.91272
AT1G03830	60	58	73	31	51	61	74	49	16.1653	15.4847	16.7589	13.0944	16.3133	16.3528	18.5043	16.1297
AT1G03840	2	3	1	2	3	4	0	2	0.538843	0.800935	0.229575	0.844799	0.959605	1.07231	0	0.658355
AT1G03850	15	8	9	7	13	24	11	12	4.04132	2.13583	2.06617	2.9568	4.15829	6.43389	2.75064	3.95013
AT1G03860	230	286	317	180	185	267	317	231	61.967	76.3558	72.7751	76.0319	59.1756	71.577	79.2684	76.0399
AT1G03870	422	607	426	448	403	463	439	467	113.696	162.056	97.7988	189.235	128.907	124.12	109.776	153.726
AT1G03900	199	224	286	140	172	167	283	188	53.6149	59.8032	65.6583	59.136	55.0174	44.7691	70.7665	61.8853
AT1G03905	3	7	8	1	5	4	1	6	0.808265	1.86885	1.8366	0.4224	1.59934	1.07231	0.250058	1.97506
AT1G03910	202	240	273	120	180	255	249	187	54.4232	64.0748	62.6739	50.688	57.5763	68.36	62.2645	61.5561
AT1G03920	5	7	11	5	5	7	6	1	1.34711	1.86885	2.52532	2.112	1.59934	1.87655	1.50035	0.329177
AT1G03930	86	109	135	64	92	87	104	86	23.1703	29.1006	30.9926	27.0336	29.4279	23.3228	26.006	28.3092
AT1G03940	8	6	14	6	4	16	14	8	2.15537	1.60187	3.21404	2.5344	1.27947	4.28926	3.50081	2.63342
AT1G03950	39	35	33	15	21	20	36	32	10.5074	9.34424	7.57596	6.336	6.71724	5.36157	9.00209	10.5337
AT1G03960	27	22	42	20	30	29	38	45	7.27438	5.87353	9.64213	8.44799	9.59605	7.77428	9.50221	14.813
AT1G03970	70	81	97	63	80	82	89	69	18.8595	21.6253	22.2687	26.6112	25.5895	21.9824	22.2552	22.7132
AT1G03980	41	49	55	37	45	45	60	45	11.0463	13.0819	12.6266	15.6288	14.3941	12.0635	15.0035	14.813
AT1G03990	7	8	14	3	4	5	8	5	1.88595	2.13583	3.21404	1.2672	1.27947	1.34039	2.00047	1.64589
AT1G04000	42	28	31	27	23	39	41	31	11.3157	7.4754	7.11681	11.4048	7.35697	10.4551	10.2524	10.2045
AT1G04010	25	30	32	14	21	32	31	16	6.73554	8.00935	7.34639	5.9136	6.71724	8.57851	7.7518	5.26684
AT1G04020	72	81	88	57	71	78	86	74	19.3984	21.6253	20.2026	24.0768	22.7107	20.9101	21.505	24.3591
AT1G04030	76	59	89	48	63	60	94	48	20.476	15.7517	20.4321	20.2752	20.1517	16.0847	23.5055	15.8005
AT1G04040	548	529	613	405	494	436	615	452	147.643	141.232	140.729	171.072	158.015	116.882	153.786	148.788
AT1G04050	17	13	15	10	11	10	9	7	4.58017	3.47072	3.44362	4.224	3.51855	2.68079	2.25052	2.30424
AT1G04070	28	19	25	16	23	28	15	19	7.54381	5.07259	5.73936	6.75839	7.35697	7.5062	3.75087	6.25437
AT1G04080	398	399	498	258	305	410	448	304	107.23	106.524	114.328	108.979	97.5599	109.912	112.026	100.07
AT1G04090	3	3	6	1	3	6	2	1	0.808265	0.800935	1.37745	0.4224	0.959605	1.60847	0.500116	0.329177
AT1G04100	8	12	12	5	6	13	7	8	2.15537	3.20374	2.75489	2.112	1.91921	3.48502	1.75041	2.63342
AT1G04110	69	68	43	34	50	60	32	51	18.5901	18.1545	9.87171	14.3616	15.9934	16.0847	8.00186	16.788
AT1G04120	212	234	291	146	176	253	239	205	57.1174	62.473	66.8062	61.6704	56.2968	67.8239	59.7639	67.4813
AT1G04130	28	19	40	17	30	28	33	27	7.54381	5.07259	9.18298	7.18079	9.59605	7.5062	8.25192	8.88779
AT1G04140	239	234	255	158	187	252	272	176	64.3918	62.473	58.5415	66.7392	59.8154	67.5558	68.0158	57.9352
AT1G04150	2	2	2	3	0	2	1	1	0.538843	0.533957	0.459149	1.2672	0	0.536157	0.250058	0.329177
AT1G04160	41	37	49	31	25	31	46	30	11.0463	9.8782	11.2492	13.0944	7.99671	8.31043	11.5027	9.87532
AT1G04170	434	519	580	260	358	510	574	381	116.929	138.562	133.153	109.824	114.513	136.72	143.533	125.417
AT1G04180	2	0	0	0	0	0	0	0	0.538843	0	0	0	0	0	0	0
AT1G04190	100	104	142	73	75	108	105	75	26.9422	27.7658	32.5996	30.8352	23.9901	28.9525	26.2561	24.6883
AT1G04200	68	68	88	58	67	68	74	63	18.3207	18.1545	20.2026	24.4992	21.4312	18.2293	18.5043	20.7382
AT1G04210	177	183	255	130	147	227	176	185	47.6876	48.8571	58.5415	54.912	47.0207	60.8538	44.0102	60.8978
AT1G04220	24	6	9	10	17	17	11	7	6.46612	1.60187	2.06617	4.224	5.43776	4.55734	2.75064	2.30424
AT1G04230	24	30	23	24	21	25	30	33	6.46612	8.00935	5.28022	10.1376	6.71724	6.70196	7.50174	10.8628
AT1G04240	74	65	75	40	51	58	59	53	19.9372	17.3536	17.2181	16.896	16.3133	15.5486	14.7534	17.4464
AT1G04250	148	144	158	93	123	132	147	125	39.8744	38.4449	36.2728	39.2832	39.3438	35.3864	36.7585	41.1472
AT1G04260	64	50	55	43	43	57	48	50	17.243	13.3489	12.6266	18.1632	13.7543	15.2805	12.0028	16.4589
AT1G04270	1154	1332	1500	680	927	1345	1421	944	310.913	355.615	344.362	287.232	296.518	360.566	355.333	310.743
AT1G04280	67	56	54	43	70	61	70	57	18.0513	14.9508	12.397	18.1632	22.3908	16.3528	17.5041	18.7631
AT1G04290	53	48	57	36	37	41	72	40	14.2793	12.815	13.0858	15.2064	11.8351	10.9912	18.0042	13.1671
AT1G04295	38	31	30	15	22	20	36	23	10.238	8.27633	6.88724	6.336	7.0371	5.36157	9.00209	7.57108
AT1G04300	187	231	290	140	151	212	275	169	50.3819	61.672	66.5766	59.136	48.3001	56.8327	68.766	55.631
AT1G04310	27	13	21	14	22	25	23	23	7.27438	3.47072	4.82107	5.9136	7.0371	6.70196	5.75134	7.57108
AT1G04330	0	0	2	0	1	0	1	0	0	0	0.459149	0	0.319868	0	0.250058	0
AT1G04340	36	45	54	27	34	39	58	45	9.69918	12.014	12.397	11.4048	10.8755	10.4551	14.5034	14.813
AT1G04350	141	150	193	124	133	164	183	154	37.9885	40.0468	44.3079	52.3776	42.5425	43.9649	45.7606	50.6933
AT1G04360	10	10	9	2	10	6	7	5	2.69422	2.66978	2.06617	0.844799	3.19868	1.60847	1.75041	1.64589
AT1G04370	0	0	1	0	0	0	0	0	0	0	0.229575	0	0	0	0	0
AT1G04380	1	0	0	0	1	0	1	0	0.269422	0	0	0	0.319868	0	0.250058	0
AT1G04390	25	27	30	20	30	28	30	27	6.73554	7.20842	6.88724	8.44799	9.59605	7.5062	7.50174	8.88779
AT1G04400	495	494	602	326	479	560	525	429	133.364	131.887	138.204	137.702	153.217	150.124	131.281	141.217
AT1G04410	2504	2494	3013	1592	2075	2726	2980	2061	674.632	665.844	691.708	672.46	663.727	730.782	745.173	678.434
AT1G04420	660	781	911	446	673	709	837	546	177.818	208.51	209.142	188.39	215.271	190.068	209.299	179.731
AT1G04425	6	10	15	5	2	8	16	7	1.61653	2.66978	3.44362	2.112	0.639737	2.14463	4.00093	2.30424
AT1G04430	532	620	668	381	474	559	570	414	143.332	165.527	153.356	160.934	151.618	149.856	142.533	136.279
AT1G04440	102	101	130	66	77	114	126	101	27.481	26.9648	29.8447	27.8784	24.6299	30.561	31.5073	33.2469
AT1G04470	0	1	0	0	0	0	0	0	0	0.266978	0	0	0	0	0	0
AT1G04480	529	525	573	256	403	555	631	393	142.524	140.164	131.546	108.134	128.907	148.784	157.787	129.367
AT1G04490	0	1	1	0	1	1	1	1	0	0.266978	0.229575	0	0.319868	0.268079	0.250058	0.329177
AT1G04500	0	0	1	1	1	0	0	0	0	0	0.229575	0.4224	0.319868	0	0	0
AT1G04510	199	164	222	122	150	195	171	128	53.6149	43.7845	50.9656	51.5328	47.9803	52.2753	42.7599	42.1347
AT1G04520	76	85	101	46	49	82	90	57	20.476	22.6932	23.187	19.4304	15.6736	21.9824	22.5052	18.7631
AT1G04530	158	175	192	115	150	197	214	131	42.5686	46.7212	44.0783	48.576	47.9803	52.8115	53.5124	43.1222
AT1G04540	15	14	10	6	8	15	22	9	4.04132	3.7377	2.29575	2.5344	2.55895	4.02118	5.50128	2.9626
AT1G04550	40	63	63	34	44	44	57	51	10.7769	16.8196	14.4632	14.3616	14.0742	11.7955	14.2533	16.788
AT1G04555	5	14	13	6	9	8	13	8	1.34711	3.7377	2.98447	2.5344	2.87882	2.14463	3.25076	2.63342
AT1G04560	0	0	0	0	0	11	0	3	0	0	0	0	0	2.94886	0	0.987532
AT1G04570	11	10	10	4	9	13	8	2	2.96364	2.66978	2.29575	1.6896	2.87882	3.48502	2.00047	0.658355
AT1G04580	1	1	1	0	0	1	0	0	0.269422	0.266978	0.229575	0	0	0.268079	0	0
AT1G04590	73	79	110	50	52	90	80	61	19.6678	21.0913	25.2532	21.12	16.6332	24.1271	20.0047	20.0798
AT1G04600	3	1	1	1	2	2	2	1	0.808265	0.266978	0.229575	0.4224	0.639737	0.536157	0.500116	0.329177
AT1G04610	1	2	1	0	0	0	0	1	0.269422	0.533957	0.229575	0	0	0	0	0.329177
AT1G04620	116	117	146	62	109	101	118	109	31.2529	31.2365	33.5179	26.1888	34.8657	27.0759	29.5069	35.8803
AT1G04625	0	1	1	0	0	0	0	0	0	0.266978	0.229575	0	0	0	0	0
AT1G04630	139	103	148	85	98	106	121	89	37.4496	27.4988	33.977	35.904	31.3471	28.4163	30.257	29.2968
AT1G04635	12	17	10	4	6	22	19	15	3.23306	4.53863	2.29575	1.6896	1.91921	5.89773	4.7511	4.93766
AT1G04640	153	160	192	103	141	174	179	147	41.2215	42.7165	44.0783	43.5072	45.1014	46.6457	44.7604	48.3891
AT1G04650	26	22	38	15	14	23	22	22	7.00496	5.87353	8.72383	6.336	4.47816	6.16581	5.50128	7.2419
AT1G04660	1	3	0	0	3	0	1	5	0.269422	0.800935	0	0	0.959605	0	0.250058	1.64589
AT1G04680	476	448	474	299	396	438	395	353	128.245	119.606	108.818	126.298	126.668	117.418	98.773	116.2
AT1G04690	373	377	455	305	359	395	446	358	100.494	100.651	104.456	128.832	114.833	105.891	111.526	117.845
AT1G04700	9	15	12	10	14	10	13	9	2.42479	4.00468	2.75489	4.224	4.47816	2.68079	3.25076	2.9626
AT1G04710	60	51	81	43	50	51	85	54	16.1653	13.6159	18.5955	18.1632	15.9934	13.672	21.2549	17.7756
AT1G04730	29	42	40	29	33	41	42	26	7.81323	11.2131	9.18298	12.2496	10.5557	10.9912	10.5024	8.55861
AT1G04750	189	236	232	127	149	215	202	199	50.9207	63.0069	53.2613	53.6448	47.6604	57.6369	50.5117	65.5063
AT1G04760	10	11	8	4	2	8	6	4	2.69422	2.93676	1.8366	1.6896	0.639737	2.14463	1.50035	1.31671
AT1G04770	51	55	50	40	28	44	34	43	13.7405	14.6838	11.4787	16.896	8.95631	11.7955	8.50198	14.1546
AT1G04778	1	1	0	0	0	0	0	1	0.269422	0.266978	0	0	0	0	0	0.329177
AT1G04780	143	172	181	86	132	157	161	113	38.5273	45.9203	41.553	36.3264	42.2226	42.0883	40.2594	37.197
AT1G04790	79	80	106	51	63	72	86	46	21.2843	21.3583	24.3349	21.5424	20.1517	19.3017	21.505	15.1422
AT1G04800	332	335	301	237	279	247	244	270	89.448	89.4378	69.1019	100.109	89.2433	66.2154	61.0142	88.8779
AT1G04810	241	242	300	137	187	262	249	177	64.9306	64.6088	68.8724	57.8688	59.8154	70.2366	62.2645	58.2644
AT1G04820	889	954	1116	569	724	1025	1013	814	239.516	254.697	256.205	240.345	231.585	274.781	253.309	267.95
AT1G04830	33	44	55	40	47	44	54	32	8.89091	11.7471	12.6266	16.896	15.0338	11.7955	13.5031	10.5337
AT1G04840	7	11	10	7	9	10	10	5	1.88595	2.93676	2.29575	2.9568	2.87882	2.68079	2.50058	1.64589
AT1G04850	238	229	285	162	202	252	249	175	64.1224	61.1381	65.4288	68.4287	64.6134	67.5558	62.2645	57.606
AT1G04860	114	154	147	81	117	147	136	114	30.7141	41.1147	33.7475	34.2144	37.4246	39.4075	34.0079	37.5262
AT1G04870	128	151	158	76	106	127	125	110	34.486	40.3137	36.2728	32.1024	33.906	34.046	31.2573	36.2095
AT1G04880	1	1	2	1	0	1	2	2	0.269422	0.266978	0.459149	0.4224	0	0.268079	0.500116	0.658355
AT1G04900	31	38	48	22	19	33	29	29	8.35207	10.1452	11.0196	9.29279	6.0775	8.84659	7.25169	9.54614
AT1G04910	96	105	111	69	68	92	90	75	25.8645	28.0327	25.4828	29.1456	21.751	24.6632	22.5052	24.6883
AT1G04920	12	12	17	9	13	14	12	6	3.23306	3.20374	3.90277	3.8016	4.15829	3.7531	3.0007	1.97506
AT1G04930	15	18	24	10	13	16	15	12	4.04132	4.80561	5.50979	4.224	4.15829	4.28926	3.75087	3.95013
AT1G04940	446	412	422	253	369	348	392	346	120.162	109.995	96.8805	106.867	118.031	93.2913	98.0228	113.895
AT1G04945	386	343	382	219	323	307	319	288	103.997	91.5736	87.6975	92.5055	103.317	82.3001	79.7685	94.803
AT1G04950	74	70	73	47	59	66	73	69	19.9372	18.6885	16.7589	19.8528	18.8722	17.6932	18.2542	22.7132
AT1G04960	47	55	69	21	40	67	59	51	12.6628	14.6838	15.8406	8.87039	12.7947	17.9613	14.7534	16.788
AT1G04970	110	104	105	69	63	111	112	63	29.6364	27.7658	24.1053	29.1456	20.1517	29.7567	28.0065	20.7382
AT1G04980	35	36	30	20	37	39	42	33	9.42976	9.61122	6.88724	8.44799	11.8351	10.4551	10.5024	10.8628
AT1G04985	48	56	51	37	41	46	44	44	12.9322	14.9508	11.7083	15.6288	13.1146	12.3316	11.0026	14.4838
AT1G04990	59	41	95	39	44	77	84	42	15.8959	10.9461	21.8096	16.4736	14.0742	20.642	21.0049	13.8254
AT1G05000	5	11	10	0	4	9	4	6	1.34711	2.93676	2.29575	0	1.27947	2.41271	1.00023	1.97506
AT1G05010	528	535	581	396	502	568	530	543	142.255	142.833	133.383	167.27	160.574	152.269	132.531	178.743
AT1G05020	5	3	6	3	6	2	2	6	1.34711	0.800935	1.37745	1.2672	1.91921	0.536157	0.500116	1.97506
AT1G05030	41	33	53	18	28	37	47	28	11.0463	8.81029	12.1675	7.60319	8.95631	9.91891	11.7527	9.21696
AT1G05055	67	74	74	41	55	62	72	54	18.0513	19.7564	16.9885	17.3184	17.5928	16.6209	18.0042	17.7756
AT1G05060	41	41	34	18	21	39	37	34	11.0463	10.9461	7.80554	7.60319	6.71724	10.4551	9.25215	11.192
AT1G05061	2	2	5	5	3	4	2	3	0.538843	0.533957	1.14787	2.112	0.959605	1.07231	0.500116	0.987532
AT1G05065	2	10	2	3	3	5	0	6	0.538843	2.66978	0.459149	1.2672	0.959605	1.34039	0	1.97506
AT1G05070	66	62	84	54	50	64	81	67	17.7818	16.5527	19.2843	22.8096	15.9934	17.157	20.2547	22.0549
AT1G05090	0	1	0	0	0	0	0	0	0	0.266978	0	0	0	0	0	0
AT1G05100	0	3	1	3	3	1	2	2	0	0.800935	0.229575	1.2672	0.959605	0.268079	0.500116	0.658355
AT1G05120	60	53	69	38	41	66	58	45	16.1653	14.1499	15.8406	16.0512	13.1146	17.6932	14.5034	14.813
AT1G05135	158	141	139	94	162	72	138	108	42.5686	37.644	31.9109	39.7056	51.8187	19.3017	34.508	35.5511
AT1G05136	0	1	0	0	0	0	0	0	0	0.266978	0	0	0	0	0	0
AT1G05140	216	237	281	150	217	254	270	193	58.1951	63.2739	64.5105	63.36	69.4114	68.092	67.5157	63.5312
AT1G05150	186	173	203	99	119	189	141	153	50.1124	46.1873	46.6036	41.8176	38.0643	50.6668	35.2582	50.3641
AT1G05160	37	25	31	18	27	31	31	29	9.9686	6.67446	7.11681	7.60319	8.63645	8.31043	7.7518	9.54614
AT1G05170	25	27	39	29	22	29	36	31	6.73554	7.20842	8.95341	12.2496	7.0371	7.77428	9.00209	10.2045
AT1G05180	102	115	124	73	92	118	109	90	27.481	30.7025	28.4672	30.8352	29.4279	31.6333	27.2563	29.626
AT1G05190	2570	2849	3224	1677	2094	2807	3093	2265	692.414	760.622	740.148	708.364	669.804	752.496	773.43	745.586
AT1G05200	241	236	299	148	198	204	248	160	64.9306	63.0069	68.6428	62.5152	63.3339	54.688	62.0144	52.6684
AT1G05205	51	60	56	47	43	59	83	42	13.7405	16.0187	12.8562	19.8528	13.7543	15.8166	20.7548	13.8254
AT1G05210	37	43	30	23	26	31	38	31	9.9686	11.4801	6.88724	9.71519	8.31658	8.31043	9.50221	10.2045
AT1G05220	2	5	3	3	5	2	4	4	0.538843	1.33489	0.688724	1.2672	1.59934	0.536157	1.00023	1.31671
AT1G05230	73	78	69	47	55	62	80	42	19.6678	20.8243	15.8406	19.8528	17.5928	16.6209	20.0047	13.8254
AT1G05260	9	6	13	6	3	15	8	7	2.42479	1.60187	2.98447	2.5344	0.959605	4.02118	2.00047	2.30424
AT1G05270	95	99	116	59	94	100	112	61	25.5951	26.4309	26.6307	24.9216	30.0676	26.8079	28.0065	20.0798
AT1G05300	28	37	42	23	25	21	25	25	7.54381	9.8782	9.64213	9.71519	7.99671	5.62965	6.25145	8.22943
AT1G05310	12	18	4	9	15	24	11	8	3.23306	4.80561	0.918298	3.8016	4.79803	6.43389	2.75064	2.63342
AT1G05320	78	95	120	74	85	95	101	79	21.0149	25.363	27.5489	31.2576	27.1888	25.4675	25.2559	26.005
AT1G05340	3	2	1	1	2	4	3	1	0.808265	0.533957	0.229575	0.4224	0.639737	1.07231	0.750174	0.329177
AT1G05350	75	87	109	46	71	95	88	65	20.2066	23.2271	25.0236	19.4304	22.7107	25.4675	22.0051	21.3965
AT1G05360	47	53	69	28	33	55	52	30	12.6628	14.1499	15.8406	11.8272	10.5557	14.7443	13.003	9.87532
AT1G05370	9	9	12	3	5	6	7	10	2.42479	2.40281	2.75489	1.2672	1.59934	1.60847	1.75041	3.29177
AT1G05380	149	136	172	92	110	137	150	117	40.1438	36.3091	39.4868	38.8608	35.1855	36.7268	37.5087	38.5137
AT1G05385	82	71	44	34	70	52	59	38	22.0926	18.9555	10.1013	14.3616	22.3908	13.9401	14.7534	12.5087
AT1G05400	1	2	4	0	1	0	1	0	0.269422	0.533957	0.918298	0	0.319868	0	0.250058	0
AT1G05410	52	79	68	29	44	58	65	42	14.0099	21.0913	15.6111	12.2496	14.0742	15.5486	16.2538	13.8254
AT1G05420	7	5	3	7	5	7	4	2	1.88595	1.33489	0.688724	2.9568	1.59934	1.87655	1.00023	0.658355
AT1G05430	81	88	126	59	55	84	95	61	21.8232	23.4941	28.9264	24.9216	17.5928	22.5186	23.7555	20.0798
AT1G05440	14	14	15	10	10	19	25	13	3.7719	3.7377	3.44362	4.224	3.19868	5.09349	6.25145	4.2793
AT1G05450	0	1	0	0	0	0	0	0	0	0.266978	0	0	0	0	0	0
AT1G05460	92	61	74	47	60	53	71	48	24.7868	16.2857	16.9885	19.8528	19.1921	14.2082	17.7541	15.8005
AT1G05470	43	40	54	26	42	44	49	37	11.5851	10.6791	12.397	10.9824	13.4345	11.7955	12.2528	12.1796
AT1G05490	2	3	4	1	1	4	2	3	0.538843	0.800935	0.918298	0.4224	0.319868	1.07231	0.500116	0.987532
AT1G05500	165	209	220	120	155	194	203	139	44.4546	55.7985	50.5064	50.688	49.5796	52.0072	50.7618	45.7556
AT1G05520	134	143	197	95	102	146	162	120	36.1025	38.1779	45.2262	40.128	32.6266	39.1395	40.5094	39.5013
AT1G05530	2	1	1	1	1	1	0	0	0.538843	0.266978	0.229575	0.4224	0.319868	0.268079	0	0
AT1G05540	14	15	20	13	5	22	16	18	3.7719	4.00468	4.59149	5.4912	1.59934	5.89773	4.00093	5.92519
AT1G05550	0	1	0	0	0	1	2	1	0	0.266978	0	0	0	0.268079	0.500116	0.329177
AT1G05560	159	146	177	116	120	154	183	145	42.838	38.9789	40.6347	48.9984	38.3842	41.2841	45.7606	47.7307
AT1G05562	133	112	136	96	100	127	137	115	35.8331	29.9016	31.2221	40.5504	31.9868	34.046	34.258	37.8554
AT1G05570	80	69	114	47	67	89	100	58	21.5537	18.4215	26.1715	19.8528	21.4312	23.859	25.0058	19.0923
AT1G05575	2	3	5	2	7	4	2	2	0.538843	0.800935	1.14787	0.844799	2.23908	1.07231	0.500116	0.658355
AT1G05590	91	91	93	38	83	84	88	62	24.5174	24.295	21.3504	16.0512	26.5491	22.5186	22.0051	20.409
AT1G05600	26	25	32	17	12	25	29	21	7.00496	6.67446	7.34639	7.18079	3.83842	6.70196	7.25169	6.91272
AT1G05610	5	5	2	1	3	1	0	0	1.34711	1.33489	0.459149	0.4224	0.959605	0.268079	0	0
AT1G05615	1	0	0	0	0	0	0	0	0.269422	0	0	0	0	0	0	0
AT1G05620	53	41	68	28	35	49	61	52	14.2793	10.9461	15.6111	11.8272	11.1954	13.1358	15.2535	17.1172
AT1G05630	62	74	78	47	68	58	70	65	16.7041	19.7564	17.9068	19.8528	21.751	15.5486	17.5041	21.3965
AT1G05640	8	8	10	3	8	6	7	9	2.15537	2.13583	2.29575	1.2672	2.55895	1.60847	1.75041	2.9626
AT1G05670	27	21	39	14	29	29	20	20	7.27438	5.60655	8.95341	5.9136	9.27618	7.77428	5.00116	6.58355
AT1G05675	6	1	2	2	5	5	6	1	1.61653	0.266978	0.459149	0.844799	1.59934	1.34039	1.50035	0.329177
AT1G05680	9	2	2	1	3	6	2	2	2.42479	0.533957	0.459149	0.4224	0.959605	1.60847	0.500116	0.658355
AT1G05690	7	4	7	7	11	9	10	5	1.88595	1.06791	1.60702	2.9568	3.51855	2.41271	2.50058	1.64589
AT1G05700	0	0	0	0	0	0	0	1	0	0	0	0	0	0	0	0.329177
AT1G05710	16	21	18	4	8	14	12	11	4.31075	5.60655	4.13234	1.6896	2.55895	3.7531	3.0007	3.62095
AT1G05720	53	54	78	30	48	59	71	49	14.2793	14.4168	17.9068	12.672	15.3537	15.8166	17.7541	16.1297
AT1G05730	17	9	27	13	10	22	24	13	4.58017	2.40281	6.19851	5.4912	3.19868	5.89773	6.0014	4.2793
AT1G05740	0	0	0	0	0	1	0	0	0	0	0	0	0	0.268079	0	0
AT1G05750	42	43	43	17	31	43	67	25	11.3157	11.4801	9.87171	7.18079	9.91592	11.5274	16.7539	8.22943
AT1G05760	8	18	15	8	7	16	25	6	2.15537	4.80561	3.44362	3.3792	2.23908	4.28926	6.25145	1.97506
AT1G05770	1	0	4	1	4	4	1	5	0.269422	0	0.918298	0.4224	1.27947	1.07231	0.250058	1.64589
AT1G05780	13	13	22	7	9	12	16	12	3.50248	3.47072	5.05064	2.9568	2.87882	3.21694	4.00093	3.95013
AT1G05785	8	14	9	7	14	10	11	14	2.15537	3.7377	2.06617	2.9568	4.47816	2.68079	2.75064	4.60848
AT1G05790	71	57	86	41	55	66	82	63	19.1289	15.2178	19.7434	17.3184	17.5928	17.6932	20.5048	20.7382
AT1G05805	118	101	103	54	78	82	95	73	31.7918	26.9648	23.6462	22.8096	24.9497	21.9824	23.7555	24.0299
AT1G05810	27	25	25	18	15	20	25	12	7.27438	6.67446	5.73936	7.60319	4.79803	5.36157	6.25145	3.95013
AT1G05820	5	12	16	8	6	9	13	9	1.34711	3.20374	3.67319	3.3792	1.91921	2.41271	3.25076	2.9626
AT1G05830	90	75	132	53	71	72	99	68	24.2479	20.0234	30.3038	22.3872	22.7107	19.3017	24.7558	22.3841
AT1G05835	40	19	24	8	24	23	29	28	10.7769	5.07259	5.50979	3.3792	7.67684	6.16581	7.25169	9.21696
AT1G05840	37	38	50	22	25	43	37	29	9.9686	10.1452	11.4787	9.29279	7.99671	11.5274	9.25215	9.54614
AT1G05850	2343	2663	3056	1851	2181	2424	2776	2044	631.255	710.964	701.58	781.862	697.633	649.822	694.161	672.838
AT1G05860	24	45	45	23	24	29	43	30	6.46612	12.014	10.3309	9.71519	7.67684	7.77428	10.7525	9.87532
AT1G05870	58	54	79	50	48	66	61	59	15.6265	14.4168	18.1364	21.12	15.3537	17.6932	15.2535	19.4215
AT1G05890	74	84	83	43	50	71	102	63	19.9372	22.4262	19.0547	18.1632	15.9934	19.0336	25.5059	20.7382
AT1G05894	0	6	5	2	3	5	4	1	0	1.60187	1.14787	0.844799	0.959605	1.34039	1.00023	0.329177
AT1G05900	44	40	41	23	35	37	38	30	11.8546	10.6791	9.41256	9.71519	11.1954	9.91891	9.50221	9.87532
AT1G05910	141	125	154	74	111	137	147	104	37.9885	33.3723	35.3545	31.2576	35.5054	36.7268	36.7585	34.2344
AT1G05940	188	180	226	111	152	169	223	151	50.6513	48.0561	51.8839	46.8864	48.62	45.3053	55.763	49.7058
AT1G05950	21	22	29	8	26	22	33	17	5.65785	5.87353	6.65766	3.3792	8.31658	5.89773	8.25192	5.59601
AT1G05960	157	185	233	114	145	184	205	173	42.2992	49.391	53.4909	48.1536	46.3809	49.3265	51.2619	56.9477
AT1G05970	22	22	35	11	17	18	16	10	5.92728	5.87353	8.03511	4.6464	5.43776	4.82541	4.00093	3.29177
AT1G06000	214	285	346	176	233	328	332	162	57.6562	76.0889	79.4328	74.3423	74.5293	87.9298	83.0193	53.3267
AT1G06002	128	158	208	98	143	189	188	98	34.486	42.1826	47.7515	41.3952	45.7412	50.6668	47.0109	32.2594
AT1G06010	21	15	29	12	16	26	27	20	5.65785	4.00468	6.65766	5.0688	5.11789	6.97004	6.75157	6.58355
AT1G06020	0	0	1	0	0	2	1	2	0	0	0.229575	0	0	0.536157	0.250058	0.658355
AT1G06040	643	697	656	438	578	719	668	543	173.238	186.084	150.601	185.011	184.884	192.748	167.039	178.743
AT1G06050	18	26	24	17	14	24	24	18	4.84959	6.94144	5.50979	7.18079	4.47816	6.43389	6.0014	5.92519
AT1G06060	53	51	68	33	45	51	53	50	14.2793	13.6159	15.6111	13.9392	14.3941	13.672	13.2531	16.4589
AT1G06070	68	70	57	34	47	51	55	57	18.3207	18.6885	13.0858	14.3616	15.0338	13.672	13.7532	18.7631
AT1G06080	23	36	46	26	28	34	31	30	6.1967	9.61122	10.5604	10.9824	8.95631	9.11467	7.7518	9.87532
AT1G06090	1	3	2	3	0	0	0	3	0.269422	0.800935	0.459149	1.2672	0	0	0	0.987532
AT1G06100	25	25	21	21	20	8	20	23	6.73554	6.67446	4.82107	8.87039	6.39737	2.14463	5.00116	7.57108
AT1G06110	75	83	84	46	74	69	84	61	20.2066	22.1592	19.2843	19.4304	23.6703	18.4974	21.0049	20.0798
AT1G06130	50	68	63	49	66	63	56	72	13.4711	18.1545	14.4632	20.6976	21.1113	16.8889	14.0033	23.7008
AT1G06140	6	5	11	3	6	8	6	0	1.61653	1.33489	2.52532	1.2672	1.91921	2.14463	1.50035	0
AT1G06149	124	131	147	89	89	131	169	98	33.4083	34.9742	33.7475	37.5936	28.4683	35.1183	42.2598	32.2594
AT1G06150	154	151	172	103	111	144	186	111	41.4909	40.3137	39.4868	43.5072	35.5054	38.6033	46.5108	36.5387
AT1G06160	15	6	8	8	16	7	8	2	4.04132	1.60187	1.8366	3.3792	5.11789	1.87655	2.00047	0.658355
AT1G06170	1	1	5	1	1	2	3	3	0.269422	0.266978	1.14787	0.4224	0.319868	0.536157	0.750174	0.987532
AT1G06180	21	23	22	15	14	40	14	11	5.65785	6.1405	5.05064	6.336	4.47816	10.7231	3.50081	3.62095
AT1G06190	595	750	948	448	524	708	803	558	160.306	200.234	217.637	189.235	167.611	189.8	200.797	183.681
AT1G06200	146	155	169	93	109	155	146	133	39.3356	41.3817	38.7981	39.2832	34.8657	41.5522	36.5085	43.7806
AT1G06210	91	98	90	37	65	100	67	65	24.5174	26.1639	20.6617	15.6288	20.7914	26.8079	16.7539	21.3965
AT1G06220	170	205	230	124	132	214	186	119	45.8017	54.7306	52.8022	52.3776	42.2226	57.3688	46.5108	39.1721
AT1G06230	217	207	277	138	187	184	241	152	58.4645	55.2645	63.5922	58.2912	59.8154	49.3265	60.264	50.0349
AT1G06240	75	54	80	52	54	60	72	56	20.2066	14.4168	18.366	21.9648	17.2729	16.0847	18.0042	18.4339
AT1G06250	4	7	13	1	2	12	20	12	1.07769	1.86885	2.98447	0.4224	0.639737	3.21694	5.00116	3.95013
AT1G06260	3	8	17	9	2	3	11	11	0.808265	2.13583	3.90277	3.8016	0.639737	0.804236	2.75064	3.62095
AT1G06265	14	14	38	23	10	3	29	21	3.7719	3.7377	8.72383	9.71519	3.19868	0.804236	7.25169	6.91272
AT1G06270	9	31	25	16	13	29	34	13	2.42479	8.27633	5.73936	6.75839	4.15829	7.77428	8.50198	4.2793
AT1G06290	129	134	177	94	118	150	149	99	34.7554	35.7751	40.6347	39.7056	37.7445	40.2118	37.2587	32.5885
AT1G06310	0	1	2	0	0	1	0	0	0	0.266978	0.459149	0	0	0.268079	0	0
AT1G06350	5	7	10	7	6	12	4	6	1.34711	1.86885	2.29575	2.9568	1.91921	3.21694	1.00023	1.97506
AT1G06360	188	234	249	143	162	261	208	191	50.6513	62.473	57.1641	60.4032	51.8187	69.9685	52.0121	62.8729
AT1G06370	11	10	15	5	9	9	8	8	2.96364	2.66978	3.44362	2.112	2.87882	2.41271	2.00047	2.63342
AT1G06380	36	50	47	37	32	27	53	25	9.69918	13.3489	10.79	15.6288	10.2358	7.23812	13.2531	8.22943
AT1G06390	92	116	124	61	101	120	119	88	24.7868	30.9695	28.4672	25.7664	32.3067	32.1694	29.7569	28.9676
AT1G06400	83	120	162	86	78	117	140	84	22.362	32.0374	37.1911	36.3264	24.9497	31.3652	35.0081	27.6509
AT1G06410	429	533	501	281	391	503	520	405	115.582	142.3	115.017	118.694	125.069	134.844	130.03	133.317
AT1G06420	13	12	7	2	7	11	7	5	3.50248	3.20374	1.60702	0.844799	2.23908	2.94886	1.75041	1.64589
AT1G06430	418	410	491	261	357	448	431	345	112.618	109.461	112.721	110.246	114.193	120.099	107.775	113.566
AT1G06440	16	9	15	3	9	16	9	9	4.31075	2.40281	3.44362	1.2672	2.87882	4.28926	2.25052	2.9626
AT1G06450	35	31	90	21	25	46	76	37	9.42976	8.27633	20.6617	8.87039	7.99671	12.3316	19.0044	12.1796
AT1G06460	735	778	1082	518	629	761	957	670	198.025	207.709	248.4	218.803	201.197	204.008	239.306	220.549
AT1G06470	95	116	172	76	76	131	144	97	25.5951	30.9695	39.4868	32.1024	24.31	35.1183	36.0084	31.9302
AT1G06475	5	11	5	5	2	3	10	11	1.34711	2.93676	1.14787	2.112	0.639737	0.804236	2.50058	3.62095
AT1G06490	14	25	28	12	13	16	16	8	3.7719	6.67446	6.42809	5.0688	4.15829	4.28926	4.00093	2.63342
AT1G06500	33	40	50	26	34	28	46	27	8.89091	10.6791	11.4787	10.9824	10.8755	7.5062	11.5027	8.88779
AT1G06510	118	111	105	66	86	92	86	62	31.7918	29.6346	24.1053	27.8784	27.5087	24.6632	21.505	20.409
AT1G06515	46	42	45	25	32	40	58	39	12.3934	11.2131	10.3309	10.56	10.2358	10.7231	14.5034	12.8379
AT1G06520	4	2	8	2	2	2	6	3	1.07769	0.533957	1.8366	0.844799	0.639737	0.536157	1.50035	0.987532
AT1G06530	209	278	282	138	195	225	265	149	56.3091	74.22	64.74	58.2912	62.3743	60.3177	66.2654	49.0474
AT1G06540	0	2	1	0	0	1	1	1	0	0.533957	0.229575	0	0	0.268079	0.250058	0.329177
AT1G06550	78	96	130	71	74	88	108	65	21.0149	25.6299	29.8447	29.9904	23.6703	23.5909	27.0063	21.3965
AT1G06560	62	55	75	51	46	80	71	45	16.7041	14.6838	17.2181	21.5424	14.7139	21.4463	17.7541	14.813
AT1G06570	115	93	92	65	109	89	99	80	30.9835	24.829	21.1209	27.456	34.8657	23.859	24.7558	26.3342
AT1G06580	10	6	11	1	6	10	8	8	2.69422	1.60187	2.52532	0.4224	1.91921	2.68079	2.00047	2.63342
AT1G06590	31	28	49	23	27	36	42	32	8.35207	7.4754	11.2492	9.71519	8.63645	9.65083	10.5024	10.5337
AT1G06620	9	5	10	3	6	4	11	8	2.42479	1.33489	2.29575	1.2672	1.91921	1.07231	2.75064	2.63342
AT1G06630	33	46	39	34	33	37	38	28	8.89091	12.281	8.95341	14.3616	10.5557	9.91891	9.50221	9.21696
AT1G06640	186	168	242	123	136	138	189	148	50.1124	44.8524	55.557	51.9552	43.5021	36.9948	47.261	48.7182
AT1G06645	30	28	39	17	28	23	44	12	8.08265	7.4754	8.95341	7.18079	8.95631	6.16581	11.0026	3.95013
AT1G06650	177	219	216	117	185	159	217	163	47.6876	58.4683	49.5881	49.4208	59.1756	42.6245	54.2626	53.6559
AT1G06660	12	19	28	9	23	18	18	10	3.23306	5.07259	6.42809	3.8016	7.35697	4.82541	4.50105	3.29177
AT1G06670	304	357	391	196	218	341	304	237	81.9042	95.3113	89.7637	82.7903	69.7313	91.4148	76.0177	78.015
AT1G06680	21966	18364	19509	13975	17855	17015	17818	17535	5918.12	4902.79	4478.77	5903.04	5711.25	4561.36	4455.54	5772.12
AT1G06690	268	236	339	145	223	257	243	204	72.205	63.0069	77.8258	61.248	71.3306	68.8962	60.7641	67.1522
AT1G06700	154	170	200	106	123	154	203	139	41.4909	45.3863	45.9149	44.7744	39.3438	41.2841	50.7618	45.7556
AT1G06710	22	32	38	12	25	28	35	15	5.92728	8.54331	8.72383	5.0688	7.99671	7.5062	8.75203	4.93766
AT1G06720	155	223	259	107	146	224	182	146	41.7604	59.5362	59.4598	45.1968	46.7008	60.0496	45.5106	48.0599
AT1G06730	84	73	95	37	78	99	96	61	22.6314	19.4894	21.8096	15.6288	24.9497	26.5398	24.0056	20.0798
AT1G06740	16	13	27	14	14	21	22	8	4.31075	3.47072	6.19851	5.9136	4.47816	5.62965	5.50128	2.63342
AT1G06750	4	6	3	3	2	7	5	4	1.07769	1.60187	0.688724	1.2672	0.639737	1.87655	1.25029	1.31671
AT1G06760	644	638	729	444	539	683	693	558	173.508	170.332	167.36	187.545	172.409	183.098	173.29	183.681
AT1G06770	19	21	29	12	18	24	27	23	5.11901	5.60655	6.65766	5.0688	5.75763	6.43389	6.75157	7.57108
AT1G06780	37	41	42	22	35	34	43	33	9.9686	10.9461	9.64213	9.29279	11.1954	9.11467	10.7525	10.8628
AT1G06790	44	47	52	17	24	54	46	35	11.8546	12.548	11.9379	7.18079	7.67684	14.4762	11.5027	11.5212
AT1G06800	32	24	33	19	16	27	34	16	8.62149	6.40748	7.57596	8.02559	5.11789	7.23812	8.50198	5.26684
AT1G06810	0	0	0	0	0	0	1	0	0	0	0	0	0	0	0.250058	0
AT1G06820	156	147	186	127	120	144	157	121	42.0298	39.2458	42.7009	53.6448	38.3842	38.6033	39.2591	39.8304
AT1G06830	119	98	121	79	79	105	129	67	32.0612	26.1639	27.7785	33.3696	25.2696	28.1482	32.2575	22.0549
AT1G06840	41	38	43	35	30	50	41	37	11.0463	10.1452	9.87171	14.784	9.59605	13.4039	10.2524	12.1796
AT1G06850	26	25	40	18	30	32	35	30	7.00496	6.67446	9.18298	7.60319	9.59605	8.57851	8.75203	9.87532
AT1G06870	55	52	61	34	49	53	72	44	14.8182	13.8829	14.004	14.3616	15.6736	14.2082	18.0042	14.4838
AT1G06890	150	160	199	91	156	157	168	129	40.4132	42.7165	45.6853	38.4384	49.8995	42.0883	42.0098	42.4639
AT1G06900	189	215	224	122	173	206	169	140	50.9207	57.4004	51.4247	51.5328	55.3372	55.2242	42.2598	46.0848
AT1G06910	13	13	25	12	10	13	28	16	3.50248	3.47072	5.73936	5.0688	3.19868	3.48502	7.00163	5.26684
AT1G06923	0	0	0	0	0	1	0	0	0	0	0	0	0	0.268079	0	0
AT1G06950	1179	1556	1690	839	1075	1513	1356	1110	317.648	415.418	387.981	354.393	343.858	405.603	339.079	365.387
AT1G06960	37	41	46	20	29	60	61	42	9.9686	10.9461	10.5604	8.44799	9.27618	16.0847	15.2535	13.8254
AT1G06970	1	0	2	0	0	1	0	0	0.269422	0	0.459149	0	0	0.268079	0	0
AT1G06980	12	19	22	12	20	14	15	7	3.23306	5.07259	5.05064	5.0688	6.39737	3.7531	3.75087	2.30424
AT1G07000	20	26	22	9	21	17	38	12	5.38843	6.94144	5.05064	3.8016	6.71724	4.55734	9.50221	3.95013
AT1G07010	157	173	218	112	150	178	179	127	42.2992	46.1873	50.0473	47.3088	47.9803	47.718	44.7604	41.8055
AT1G07020	36	29	34	21	28	32	32	35	9.69918	7.74237	7.80554	8.87039	8.95631	8.57851	8.00186	11.5212
AT1G07030	85	88	111	58	64	86	113	68	22.9008	23.4941	25.4828	24.4992	20.4716	23.0548	28.2566	22.3841
AT1G07040	98	83	144	58	70	84	117	83	26.4033	22.1592	33.0587	24.4992	22.3908	22.5186	29.2568	27.3217
AT1G07050	114	131	232	80	105	162	221	128	30.7141	34.9742	53.2613	33.792	33.5862	43.4287	55.2628	42.1347
AT1G07070	134	151	158	84	85	148	167	104	36.1025	40.3137	36.2728	35.4816	27.1888	39.6756	41.7597	34.2344
AT1G07080	309	298	376	196	256	291	370	262	83.2513	79.5596	86.32	82.7903	81.8863	78.0109	92.5215	86.2444
AT1G07090	28	32	50	23	21	37	31	13	7.54381	8.54331	11.4787	9.71519	6.71724	9.91891	7.7518	4.2793
AT1G07110	403	389	556	243	325	437	447	337	108.577	103.855	127.643	102.643	103.957	117.15	111.776	110.933
AT1G07119	2	1	2	2	2	4	5	3	0.538843	0.266978	0.459149	0.844799	0.639737	1.07231	1.25029	0.987532
AT1G07120	4	3	2	4	5	4	6	2	1.07769	0.800935	0.459149	1.6896	1.59934	1.07231	1.50035	0.658355
AT1G07128	13	6	12	3	14	12	15	5	3.50248	1.60187	2.75489	1.2672	4.47816	3.21694	3.75087	1.64589
AT1G07130	15	7	12	3	16	13	17	9	4.04132	1.86885	2.75489	1.2672	5.11789	3.48502	4.25099	2.9626
AT1G07135	60	35	34	32	87	35	35	55	16.1653	9.34424	7.80554	13.5168	27.8285	9.38275	8.75203	18.1047
AT1G07140	499	608	691	347	491	566	655	471	134.441	162.323	158.636	146.573	157.055	151.732	163.788	155.042
AT1G07150	4	5	6	3	7	4	6	12	1.07769	1.33489	1.37745	1.2672	2.23908	1.07231	1.50035	3.95013
AT1G07160	1	1	2	0	1	1	0	0	0.269422	0.266978	0.459149	0	0.319868	0.268079	0	0
AT1G07170	46	49	67	28	43	49	53	42	12.3934	13.0819	15.3815	11.8272	13.7543	13.1358	13.2531	13.8254
AT1G07175	2	2	0	1	1	0	0	0	0.538843	0.533957	0	0.4224	0.319868	0	0	0
AT1G07180	175	183	230	76	148	143	181	129	47.1488	48.8571	52.8022	32.1024	47.3405	38.3352	45.2605	42.4639
AT1G07200	46	66	71	43	58	74	77	53	12.3934	17.6206	16.2998	18.1632	18.5524	19.8378	19.2545	17.4464
AT1G07210	110	114	144	66	91	118	122	89	29.6364	30.4355	33.0587	27.8784	29.108	31.6333	30.5071	29.2968
AT1G07220	50	48	64	27	34	45	55	34	13.4711	12.815	14.6928	11.4048	10.8755	12.0635	13.7532	11.192
AT1G07230	92	128	111	79	87	112	92	84	24.7868	34.1732	25.4828	33.3696	27.8285	30.0248	23.0053	27.6509
AT1G07240	76	73	100	55	71	84	101	70	20.476	19.4894	22.9575	23.232	22.7107	22.5186	25.2559	23.0424
AT1G07250	200	195	240	122	163	197	242	203	53.8843	52.0608	55.0979	51.5328	52.1385	52.8115	60.5141	66.823
AT1G07260	5	8	11	5	3	9	11	9	1.34711	2.13583	2.52532	2.112	0.959605	2.41271	2.75064	2.9626
AT1G07270	7	6	5	3	2	9	4	3	1.88595	1.60187	1.14787	1.2672	0.639737	2.41271	1.00023	0.987532
AT1G07280	359	304	420	211	315	312	385	279	96.7224	81.1614	96.4213	89.1263	100.759	83.6405	96.2724	91.8405
AT1G07290	3	2	0	2	3	2	3	3	0.808265	0.533957	0	0.844799	0.959605	0.536157	0.750174	0.987532
AT1G07300	15	9	24	8	9	16	28	9	4.04132	2.40281	5.50979	3.3792	2.87882	4.28926	7.00163	2.9626
AT1G07310	184	158	207	123	130	147	181	126	49.5736	42.1826	47.5219	51.9552	41.5829	39.4075	45.2605	41.4763
AT1G07320	2210	2447	2556	1390	1952	2203	2256	1802	595.422	653.296	586.793	587.136	624.383	590.577	564.131	593.177
AT1G07330	0	1	0	2	0	0	0	0	0	0.266978	0	0.844799	0	0	0	0
AT1G07350	74	112	110	72	74	101	111	105	19.9372	29.9016	25.2532	30.4128	23.6703	27.0759	27.7565	34.5636
AT1G07360	202	209	261	137	178	210	245	158	54.4232	55.7985	59.919	57.8688	56.9366	56.2965	61.2642	52.01
AT1G07370	118	119	118	76	79	110	99	78	31.7918	31.7704	27.0898	32.1024	25.2696	29.4886	24.7558	25.6758
AT1G07380	20	18	39	17	28	29	22	31	5.38843	4.80561	8.95341	7.18079	8.95631	7.77428	5.50128	10.2045
AT1G07390	11	26	13	11	15	12	17	13	2.96364	6.94144	2.98447	4.6464	4.79803	3.21694	4.25099	4.2793
AT1G07400	4	6	7	1	4	3	1	2	1.07769	1.60187	1.60702	0.4224	1.27947	0.804236	0.250058	0.658355
AT1G07410	1	3	5	1	3	3	7	6	0.269422	0.800935	1.14787	0.4224	0.959605	0.804236	1.75041	1.97506
AT1G07420	118	128	197	89	104	124	167	106	31.7918	34.1732	45.2262	37.5936	33.2663	33.2417	41.7597	34.8928
AT1G07430	3	6	8	2	1	8	5	0	0.808265	1.60187	1.8366	0.844799	0.319868	2.14463	1.25029	0
AT1G07440	114	122	189	81	112	104	141	107	30.7141	32.5714	43.3896	34.2144	35.8253	27.8802	35.2582	35.222
AT1G07450	7	8	9	3	8	7	6	5	1.88595	2.13583	2.06617	1.2672	2.55895	1.87655	1.50035	1.64589
AT1G07470	12	19	19	15	9	13	21	20	3.23306	5.07259	4.36192	6.336	2.87882	3.48502	5.25122	6.58355
AT1G07473	0	0	1	0	4	0	0	0	0	0	0.229575	0	1.27947	0	0	0
AT1G07476	0	0	0	0	1	0	0	0	0	0	0	0	0.319868	0	0	0
AT1G07480	22	32	43	16	14	20	35	21	5.92728	8.54331	9.87171	6.75839	4.47816	5.36157	8.75203	6.91272
AT1G07485	2	5	5	2	2	6	7	4	0.538843	1.33489	1.14787	0.844799	0.639737	1.60847	1.75041	1.31671
AT1G07490	3	7	7	2	3	9	9	5	0.808265	1.86885	1.60702	0.844799	0.959605	2.41271	2.25052	1.64589
AT1G07500	0	0	1	0	0	0	0	0	0	0	0.229575	0	0	0	0	0
AT1G07510	132	126	126	76	122	117	142	106	35.5637	33.6393	28.9264	32.1024	39.0239	31.3652	35.5083	34.8928
AT1G07520	25	17	22	16	17	29	16	14	6.73554	4.53863	5.05064	6.75839	5.43776	7.77428	4.00093	4.60848
AT1G07530	98	91	96	66	104	90	99	75	26.4033	24.295	22.0392	27.8784	33.2663	24.1271	24.7558	24.6883
AT1G07570	35	55	45	28	38	44	38	29	9.42976	14.6838	10.3309	11.8272	12.155	11.7955	9.50221	9.54614
AT1G07590	928	1089	1357	683	656	1206	1407	896	250.023	290.74	311.533	288.499	209.834	323.303	351.832	294.943
AT1G07600	52	43	46	16	48	52	25	29	14.0099	11.4801	10.5604	6.75839	15.3537	13.9401	6.25145	9.54614
AT1G07610	44	64	71	23	29	78	60	42	11.8546	17.0866	16.2998	9.71519	9.27618	20.9101	15.0035	13.8254
AT1G07615	34	30	43	27	26	27	49	27	9.16034	8.00935	9.87171	11.4048	8.31658	7.23812	12.2528	8.88779
AT1G07620	5	2	3	1	5	8	6	0	1.34711	0.533957	0.688724	0.4224	1.59934	2.14463	1.50035	0
AT1G07630	60	41	52	40	46	46	56	58	16.1653	10.9461	11.9379	16.896	14.7139	12.3316	14.0033	19.0923
AT1G07640	112	114	154	77	107	138	149	82	30.1752	30.4355	35.3545	32.5248	34.2259	36.9948	37.2587	26.9925
AT1G07650	150	128	163	111	137	137	162	120	40.4132	34.1732	37.4207	46.8864	43.822	36.7268	40.5094	39.5013
AT1G07660	29	29	24	12	17	27	25	19	7.81323	7.74237	5.50979	5.0688	5.43776	7.23812	6.25145	6.25437
AT1G07670	105	112	141	63	93	114	106	90	28.2893	29.9016	32.37	26.6112	29.7478	30.561	26.5062	29.626
AT1G07700	150	142	163	83	136	158	166	100	40.4132	37.9109	37.4207	35.0592	43.5021	42.3564	41.5097	32.9177
AT1G07702	0	0	1	1	0	0	1	1	0	0	0.229575	0.4224	0	0	0.250058	0.329177
AT1G07705	113	101	114	67	56	102	105	59	30.4446	26.9648	26.1715	28.3008	17.9126	27.344	26.2561	19.4215
AT1G07710	2	5	9	3	5	2	2	3	0.538843	1.33489	2.06617	1.2672	1.59934	0.536157	0.500116	0.987532
AT1G07720	173	187	185	129	158	175	161	168	46.6099	49.925	42.4713	54.4896	50.5392	46.9137	40.2594	55.3018
AT1G07725	42	43	54	26	26	36	52	31	11.3157	11.4801	12.397	10.9824	8.31658	9.65083	13.003	10.2045
AT1G07728	42	43	53	27	26	36	52	31	11.3157	11.4801	12.1675	11.4048	8.31658	9.65083	13.003	10.2045
AT1G07730	13	5	8	9	10	11	10	3	3.50248	1.33489	1.8366	3.8016	3.19868	2.94886	2.50058	0.987532
AT1G07740	30	27	35	17	28	26	21	17	8.08265	7.20842	8.03511	7.18079	8.95631	6.97004	5.25122	5.59601
AT1G07745	18	19	23	7	6	18	17	19	4.84959	5.07259	5.28022	2.9568	1.91921	4.82541	4.25099	6.25437
AT1G07750	79	75	60	37	69	74	88	54	21.2843	20.0234	13.7745	15.6288	22.0709	19.8378	22.0051	17.7756
AT1G07770	976	1109	1011	532	765	998	1086	743	262.956	296.079	232.1	224.717	244.699	267.542	271.563	244.579
AT1G07780	1	0	1	1	0	0	0	0	0.269422	0	0.229575	0.4224	0	0	0	0
AT1G07790	185	186	201	113	175	217	205	145	49.843	49.658	46.1445	47.7312	55.977	58.173	51.2619	47.7307
AT1G07810	72	67	104	45	64	84	85	60	19.3984	17.8876	23.8758	19.008	20.4716	22.5186	21.2549	19.7506
AT1G07820	184	138	177	95	135	157	176	125	49.5736	36.843	40.6347	40.128	43.1822	42.0883	44.0102	41.1472
AT1G07830	55	73	83	33	36	65	86	42	14.8182	19.4894	19.0547	13.9392	11.5153	17.4251	21.505	13.8254
AT1G07840	48	71	103	33	62	65	75	51	12.9322	18.9555	23.6462	13.9392	19.8318	17.4251	18.7544	16.788
AT1G07850	0	0	0	0	0	0	0	1	0	0	0	0	0	0	0	0.329177
AT1G07870	15	21	24	13	9	28	26	12	4.04132	5.60655	5.50979	5.4912	2.87882	7.5062	6.50151	3.95013
AT1G07880	17	19	28	16	10	21	10	14	4.58017	5.07259	6.42809	6.75839	3.19868	5.62965	2.50058	4.60848
AT1G07890	2030	1917	2403	1347	1712	2362	2313	1798	546.926	511.798	551.668	568.972	547.615	633.202	578.384	591.861
AT1G07900	1	2	2	0	0	2	1	0	0.269422	0.533957	0.459149	0	0	0.536157	0.250058	0
AT1G07901	0	1	1	0	0	0	0	0	0	0.266978	0.229575	0	0	0	0	0
AT1G07910	92	105	106	64	69	93	90	68	24.7868	28.0327	24.3349	27.0336	22.0709	24.9313	22.5052	22.3841
AT1G07920	501	498	581	299	428	560	661	316	134.98	132.955	133.383	126.298	136.904	150.124	165.288	104.02
AT1G07930	578	584	719	323	483	596	697	406	155.726	155.915	165.064	136.435	154.496	159.775	174.291	133.646
AT1G07940	491	527	567	249	428	556	621	345	132.286	140.698	130.169	105.178	136.904	149.052	155.286	113.566
AT1G07950	33	23	50	23	21	35	39	33	8.89091	6.1405	11.4787	9.71519	6.71724	9.38275	9.75227	10.8628
AT1G07960	49	52	75	21	50	58	71	46	13.2017	13.8829	17.2181	8.87039	15.9934	15.5486	17.7541	15.1422
AT1G07970	88	89	86	45	58	83	82	63	23.7091	23.7611	19.7434	19.008	18.5524	22.2505	20.5048	20.7382
AT1G07980	42	47	33	35	28	26	52	39	11.3157	12.548	7.57596	14.784	8.95631	6.97004	13.003	12.8379
AT1G07985	1	3	2	0	2	8	1	1	0.269422	0.800935	0.459149	0	0.639737	2.14463	0.250058	0.329177
AT1G07990	101	132	156	75	107	146	151	104	27.2116	35.2412	35.8136	31.68	34.2259	39.1395	37.7588	34.2344
AT1G08000	32	53	53	16	33	41	49	30	8.62149	14.1499	12.1675	6.75839	10.5557	10.9912	12.2528	9.87532
AT1G08005	0	0	1	1	0	1	0	0	0	0	0.229575	0.4224	0	0.268079	0	0
AT1G08010	66	54	64	38	31	52	61	56	17.7818	14.4168	14.6928	16.0512	9.91592	13.9401	15.2535	18.4339
AT1G08030	55	66	74	42	57	52	68	45	14.8182	17.6206	16.9885	17.7408	18.2325	13.9401	17.004	14.813
AT1G08035	0	0	0	0	0	1	0	1	0	0	0	0	0	0.268079	0	0.329177
AT1G08040	60	59	71	49	37	65	58	34	16.1653	15.7517	16.2998	20.6976	11.8351	17.4251	14.5034	11.192
AT1G08050	18	10	11	4	5	16	18	7	4.84959	2.66978	2.52532	1.6896	1.59934	4.28926	4.50105	2.30424
AT1G08060	113	94	115	61	73	90	80	85	30.4446	25.096	26.4011	25.7664	23.3504	24.1271	20.0047	27.9801
AT1G08070	9	13	8	7	8	11	5	11	2.42479	3.47072	1.8366	2.9568	2.55895	2.94886	1.25029	3.62095
AT1G08080	0	1	0	1	0	1	0	0	0	0.266978	0	0.4224	0	0.268079	0	0
AT1G08090	3	2	3	3	2	3	1	0	0.808265	0.533957	0.688724	1.2672	0.639737	0.804236	0.250058	0
AT1G08110	251	230	291	153	175	261	277	229	67.6248	61.405	66.8062	64.6272	55.977	69.9685	69.2661	75.3816
AT1G08115	2	8	0	0	1	1	2	2	0.538843	2.13583	0	0	0.319868	0.268079	0.500116	0.658355
AT1G08120	0	1	0	0	0	0	0	0	0	0.266978	0	0	0	0	0	0
AT1G08125	59	61	74	36	56	57	68	39	15.8959	16.2857	16.9885	15.2064	17.9126	15.2805	17.004	12.8379
AT1G08130	142	150	164	81	129	131	108	107	38.2579	40.0468	37.6502	34.2144	41.263	35.1183	27.0063	35.222
AT1G08140	1	0	0	0	0	0	0	0	0.269422	0	0	0	0	0	0	0
AT1G08160	57	44	49	22	36	55	43	36	15.357	11.7471	11.2492	9.29279	11.5153	14.7443	10.7525	11.8504
AT1G08165	5	1	0	4	4	1	3	0	1.34711	0.266978	0	1.6896	1.27947	0.268079	0.750174	0
AT1G08180	13	12	9	11	5	13	9	2	3.50248	3.20374	2.06617	4.6464	1.59934	3.48502	2.25052	0.658355
AT1G08190	344	382	462	236	292	412	446	284	92.6811	101.986	106.063	99.6863	93.4016	110.448	111.526	93.4863
AT1G08200	508	482	656	349	425	470	543	442	136.866	128.684	150.601	147.417	135.944	125.997	135.782	145.496
AT1G08210	50	51	51	28	35	46	50	41	13.4711	13.6159	11.7083	11.8272	11.1954	12.3316	12.5029	13.4963
AT1G08220	24	24	34	18	21	27	24	11	6.46612	6.40748	7.80554	7.60319	6.71724	7.23812	6.0014	3.62095
AT1G08230	21	25	17	8	24	16	17	14	5.65785	6.67446	3.90277	3.3792	7.67684	4.28926	4.25099	4.60848
AT1G08250	69	45	62	39	38	48	61	44	18.5901	12.014	14.2336	16.4736	12.155	12.8678	15.2535	14.4838
AT1G08260	71	75	108	57	55	64	76	82	19.1289	20.0234	24.7941	24.0768	17.5928	17.157	19.0044	26.9925
AT1G08270	8	10	14	8	8	3	20	14	2.15537	2.66978	3.21404	3.3792	2.55895	0.804236	5.00116	4.60848
AT1G08280	28	30	39	21	24	29	40	21	7.54381	8.00935	8.95341	8.87039	7.67684	7.77428	10.0023	6.91272
AT1G08290	6	3	10	1	3	4	7	3	1.61653	0.800935	2.29575	0.4224	0.959605	1.07231	1.75041	0.987532
AT1G08300	10	17	21	10	19	17	13	15	2.69422	4.53863	4.82107	4.224	6.0775	4.55734	3.25076	4.93766
AT1G08310	2	1	3	0	1	2	2	0	0.538843	0.266978	0.688724	0	0.319868	0.536157	0.500116	0
AT1G08315	19	26	19	11	25	17	26	22	5.11901	6.94144	4.36192	4.6464	7.99671	4.55734	6.50151	7.2419
AT1G08320	0	0	0	0	0	1	0	0	0	0	0	0	0	0.268079	0	0
AT1G08340	5	7	3	4	3	7	5	6	1.34711	1.86885	0.688724	1.6896	0.959605	1.87655	1.25029	1.97506
AT1G08350	46	36	44	21	30	42	45	29	12.3934	9.61122	10.1013	8.87039	9.59605	11.2593	11.2526	9.54614
AT1G08360	941	975	1061	501	716	1065	1113	764	253.526	260.304	243.579	211.622	229.026	285.504	278.315	251.491
AT1G08370	120	100	143	75	73	104	123	109	32.3306	26.6978	32.8292	31.68	23.3504	27.8802	30.7572	35.8803
AT1G08380	9256	8136	7700	5555	7577	7940	7697	7554	2493.77	2172.14	1767.72	2346.43	2423.64	2128.54	1924.7	2486.6
AT1G08390	30	30	23	18	33	23	26	21	8.08265	8.00935	5.28022	7.60319	10.5557	6.16581	6.50151	6.91272
AT1G08400	28	27	28	12	21	26	21	19	7.54381	7.20842	6.42809	5.0688	6.71724	6.97004	5.25122	6.25437
AT1G08410	98	106	121	68	96	118	135	65	26.4033	28.2997	27.7785	28.7232	30.7074	31.6333	33.7578	21.3965
AT1G08420	148	151	153	101	115	165	152	123	39.8744	40.3137	35.1249	42.6624	36.7849	44.233	38.0088	40.4888
AT1G08430	0	0	0	0	2	0	0	0	0	0	0	0	0.639737	0	0	0
AT1G08440	1	0	2	1	0	1	1	0	0.269422	0	0.459149	0.4224	0	0.268079	0.250058	0
AT1G08450	155	185	243	113	146	192	243	142	41.7604	49.391	55.7866	47.7312	46.7008	51.4711	60.7641	46.7432
AT1G08460	55	72	103	33	72	58	78	73	14.8182	19.2224	23.6462	13.9392	23.0305	15.5486	19.5045	24.0299
AT1G08465	48	40	42	28	53	51	36	42	12.9322	10.6791	9.64213	11.8272	16.953	13.672	9.00209	13.8254
AT1G08470	74	83	101	69	67	87	102	67	19.9372	22.1592	23.187	29.1456	21.4312	23.3228	25.5059	22.0549
AT1G08480	214	191	267	145	157	221	262	160	57.6562	50.9929	61.2964	61.248	50.2193	59.2454	65.5152	52.6684
AT1G08490	246	230	295	155	182	238	257	210	66.2777	61.405	67.7245	65.472	58.216	63.8027	64.2649	69.1272
AT1G08500	6	4	7	5	7	6	1	7	1.61653	1.06791	1.60702	2.112	2.23908	1.60847	0.250058	2.30424
AT1G08510	438	482	482	280	400	426	457	343	118.007	128.684	110.655	118.272	127.947	114.201	114.277	112.908
AT1G08520	1397	1472	1931	959	1224	1458	1587	1166	376.382	392.992	443.309	405.081	391.519	390.859	396.842	383.821
AT1G08530	42	35	61	37	53	35	39	42	11.3157	9.34424	14.004	15.6288	16.953	9.38275	9.75227	13.8254
AT1G08540	675	789	981	445	561	743	868	594	181.86	210.646	225.213	187.968	179.446	199.182	217.05	195.531
AT1G08550	496	504	590	336	460	487	564	400	133.633	134.557	135.449	141.926	147.139	130.554	141.033	131.671
AT1G08560	225	205	226	123	189	239	256	204	60.6199	54.7306	51.8839	51.9552	60.4551	64.0708	64.0149	67.1522
AT1G08570	91	121	113	73	90	107	109	100	24.5174	32.3044	25.9419	30.8352	28.7882	28.6844	27.2563	32.9177
AT1G08580	90	114	125	48	89	117	133	66	24.2479	30.4355	28.6968	20.2752	28.4683	31.3652	33.2577	21.7257
AT1G08590	32	20	24	15	20	14	31	15	8.62149	5.33957	5.50979	6.336	6.39737	3.7531	7.7518	4.93766
AT1G08592	12	10	9	6	9	10	18	6	3.23306	2.66978	2.06617	2.5344	2.87882	2.68079	4.50105	1.97506
AT1G08600	106	123	129	61	76	116	99	97	28.5587	32.8383	29.6151	25.7664	24.31	31.0971	24.7558	31.9302
AT1G08610	61	81	77	35	62	63	65	40	16.4347	21.6253	17.6772	14.784	19.8318	16.8889	16.2538	13.1671
AT1G08620	76	91	93	67	74	72	68	73	20.476	24.295	21.3504	28.3008	23.6703	19.3017	17.004	24.0299
AT1G08630	3	2	1	1	1	3	0	0	0.808265	0.533957	0.229575	0.4224	0.319868	0.804236	0	0
AT1G08640	402	477	467	251	351	475	407	338	108.308	127.349	107.211	106.022	112.274	127.337	101.774	111.262
AT1G08650	242	224	298	150	202	205	239	173	65.2	59.8032	68.4132	63.36	64.6134	54.9561	59.7639	56.9477
AT1G08660	113	148	175	87	103	115	131	116	30.4446	39.5128	40.1756	36.7488	32.9464	30.829	32.7576	38.1846
AT1G08680	127	124	151	72	103	133	125	108	34.2166	33.1053	34.6658	30.4128	32.9464	35.6544	31.2573	35.5511
AT1G08700	113	118	161	97	89	114	132	93	30.4446	31.5035	36.9615	40.9728	28.4683	30.561	33.0077	30.6135
AT1G08710	31	30	38	20	16	28	41	21	8.35207	8.00935	8.72383	8.44799	5.11789	7.5062	10.2524	6.91272
AT1G08720	66	71	77	40	55	62	67	63	17.7818	18.9555	17.6772	16.896	17.5928	16.6209	16.7539	20.7382
AT1G08730	2	2	3	2	3	0	7	2	0.538843	0.533957	0.688724	0.844799	0.959605	0	1.75041	0.658355
AT1G08750	35	42	45	23	31	41	57	28	9.42976	11.2131	10.3309	9.71519	9.91592	10.9912	14.2533	9.21696
AT1G08760	33	62	59	28	36	49	47	41	8.89091	16.5527	13.5449	11.8272	11.5153	13.1358	11.7527	13.4963
AT1G08770	46	38	68	42	43	51	57	37	12.3934	10.1452	15.6111	17.7408	13.7543	13.672	14.2533	12.1796
AT1G08780	56	74	81	53	46	67	82	60	15.0876	19.7564	18.5955	22.3872	14.7139	17.9613	20.5048	19.7506
AT1G08800	69	65	77	44	59	68	65	50	18.5901	17.3536	17.6772	18.5856	18.8722	18.2293	16.2538	16.4589
AT1G08810	40	42	50	22	39	38	45	25	10.7769	11.2131	11.4787	9.29279	12.4749	10.187	11.2526	8.22943
AT1G08820	104	107	107	77	88	91	91	86	28.0199	28.5667	24.5645	32.5248	28.1484	24.3951	22.7553	28.3092
AT1G08830	195	151	225	79	94	136	169	101	52.5372	40.3137	51.6543	33.3696	30.0676	36.4587	42.2598	33.2469
AT1G08840	26	35	46	20	27	34	39	32	7.00496	9.34424	10.5604	8.44799	8.63645	9.11467	9.75227	10.5337
AT1G08845	22	25	46	11	27	28	36	23	5.92728	6.67446	10.5604	4.6464	8.63645	7.5062	9.00209	7.57108
AT1G08860	2	0	2	1	0	0	0	2	0.538843	0	0.459149	0.4224	0	0	0	0.658355
AT1G08880	273	221	323	171	228	240	303	201	73.5521	59.0022	74.1526	72.2303	72.93	64.3389	75.7676	66.1646
AT1G08890	19	15	15	5	12	18	10	10	5.11901	4.00468	3.44362	2.112	3.83842	4.82541	2.50058	3.29177
AT1G08900	19	22	31	13	22	30	33	15	5.11901	5.87353	7.11681	5.4912	7.0371	8.04236	8.25192	4.93766
AT1G08910	93	101	102	62	59	90	104	62	25.0562	26.9648	23.4166	26.1888	18.8722	24.1271	26.006	20.409
AT1G08920	37	34	42	20	43	34	27	33	9.9686	9.07727	9.64213	8.44799	13.7543	9.11467	6.75157	10.8628
AT1G08930	201	224	237	138	206	225	212	173	54.1538	59.8032	54.4092	58.2912	65.8929	60.3177	53.0123	56.9477
AT1G08940	11	9	10	4	6	13	7	12	2.96364	2.40281	2.29575	1.6896	1.91921	3.48502	1.75041	3.95013
AT1G08960	39	52	57	26	62	64	64	31	10.5074	13.8829	13.0858	10.9824	19.8318	17.157	16.0037	10.2045
AT1G08970	118	117	144	76	102	101	141	87	31.7918	31.2365	33.0587	32.1024	32.6266	27.0759	35.2582	28.6384
AT1G08980	271	234	295	169	214	205	287	214	73.0133	62.473	67.7245	71.3855	68.4518	54.9561	71.7667	70.4439
AT1G08990	0	0	1	0	0	1	1	0	0	0	0.229575	0	0	0.268079	0.250058	0
AT1G09000	20	13	20	9	11	11	10	6	5.38843	3.47072	4.59149	3.8016	3.51855	2.94886	2.50058	1.97506
AT1G09010	291	242	378	178	219	286	265	234	78.4017	64.6088	86.7792	75.1871	70.0512	76.6705	66.2654	77.0275
AT1G09020	167	154	184	105	134	161	189	123	44.9934	41.1147	42.2417	44.352	42.8624	43.1606	47.261	40.4888
AT1G09040	11	11	9	8	14	6	13	14	2.96364	2.93676	2.06617	3.3792	4.47816	1.60847	3.25076	4.60848
AT1G09050	15	21	19	11	9	14	13	16	4.04132	5.60655	4.36192	4.6464	2.87882	3.7531	3.25076	5.26684
AT1G09060	123	132	186	91	129	141	161	116	33.1389	35.2412	42.7009	38.4384	41.263	37.7991	40.2594	38.1846
AT1G09070	322	321	328	235	310	299	286	262	86.7538	85.7001	75.3005	99.2639	99.1592	80.1555	71.5166	86.2444
AT1G09080	6	7	13	1	1	13	15	5	1.61653	1.86885	2.98447	0.4224	0.319868	3.48502	3.75087	1.64589
AT1G09090	0	1	3	0	0	0	0	0	0	0.266978	0.688724	0	0	0	0	0
AT1G09100	75	78	111	52	57	74	85	71	20.2066	20.8243	25.4828	21.9648	18.2325	19.8378	21.2549	23.3716
AT1G09130	745	713	872	403	598	665	752	522	200.719	190.356	200.189	170.227	191.281	178.272	188.044	171.831
AT1G09140	88	110	141	81	98	121	124	108	23.7091	29.3676	32.37	34.2144	31.3471	32.4375	31.0072	35.5511
AT1G09150	109	105	111	60	106	107	130	86	29.367	28.0327	25.4828	25.344	33.906	28.6844	32.5076	28.3092
AT1G09155	0	1	1	0	0	0	0	1	0	0.266978	0.229575	0	0	0	0	0.329177
AT1G09157	0	0	0	0	0	1	0	0	0	0	0	0	0	0.268079	0	0
AT1G09160	130	141	139	82	97	151	141	113	35.0248	37.644	31.9109	34.6368	31.0272	40.4799	35.2582	37.197
AT1G09170	4	8	3	3	6	4	4	4	1.07769	2.13583	0.688724	1.2672	1.91921	1.07231	1.00023	1.31671
AT1G09176	0	0	0	0	0	0	0	1	0	0	0	0	0	0	0	0.329177
AT1G09180	2	1	8	3	1	1	5	1	0.538843	0.266978	1.8366	1.2672	0.319868	0.268079	1.25029	0.329177
AT1G09190	19	24	19	19	16	30	25	12	5.11901	6.40748	4.36192	8.02559	5.11789	8.04236	6.25145	3.95013
AT1G09195	20	14	19	7	10	17	29	10	5.38843	3.7377	4.36192	2.9568	3.19868	4.55734	7.25169	3.29177
AT1G09200	577	552	601	360	414	481	600	446	155.456	147.372	137.974	152.064	132.426	128.946	150.035	146.813
AT1G09210	501	537	710	301	428	542	598	422	134.98	143.367	162.998	127.142	136.904	145.299	149.535	138.913
AT1G09220	8	6	13	2	12	8	10	5	2.15537	1.60187	2.98447	0.844799	3.83842	2.14463	2.50058	1.64589
AT1G09230	71	57	76	36	51	60	76	53	19.1289	15.2178	17.4477	15.2064	16.3133	16.0847	19.0044	17.4464
AT1G09240	122	161	160	113	108	151	185	107	32.8694	42.9835	36.7319	47.7312	34.5458	40.4799	46.2608	35.222
AT1G09250	84	78	71	45	56	64	62	66	22.6314	20.8243	16.2998	19.008	17.9126	17.157	15.5036	21.7257
AT1G09270	194	140	168	100	156	163	180	151	52.2678	37.377	38.5685	42.24	49.8995	43.6968	45.0105	49.7058
AT1G09280	45	53	59	38	49	56	56	57	12.124	14.1499	13.5449	16.0512	15.6736	15.0124	14.0033	18.7631
AT1G09290	45	46	70	38	38	45	66	37	12.124	12.281	16.0702	16.0512	12.155	12.0635	16.5038	12.1796
AT1G09300	36	46	70	41	46	48	55	33	9.69918	12.281	16.0702	17.3184	14.7139	12.8678	13.7532	10.8628
AT1G09310	3782	4065	5026	3055	3315	3985	4736	3533	1018.95	1085.27	1153.84	1290.43	1060.36	1068.29	1184.28	1162.98
AT1G09320	36	40	46	26	29	39	31	29	9.69918	10.6791	10.5604	10.9824	9.27618	10.4551	7.7518	9.54614
AT1G09330	99	102	124	86	60	100	108	94	26.6727	27.2318	28.4672	36.3264	19.1921	26.8079	27.0063	30.9427
AT1G09340	4115	4003	5044	2608	3468	4113	4534	3258	1108.67	1068.71	1157.97	1101.62	1109.3	1102.61	1133.76	1072.46
AT1G09350	10	15	7	6	6	19	7	7	2.69422	4.00468	1.60702	2.5344	1.91921	5.09349	1.75041	2.30424
AT1G09370	0	1	1	0	0	0	1	1	0	0.266978	0.229575	0	0	0	0.250058	0.329177
AT1G09380	0	0	1	0	0	0	1	0	0	0	0.229575	0	0	0	0.250058	0
AT1G09390	70	53	58	32	60	42	41	37	18.8595	14.1499	13.3153	13.5168	19.1921	11.2593	10.2524	12.1796
AT1G09400	0	2	1	0	0	1	0	0	0	0.533957	0.229575	0	0	0.268079	0	0
AT1G09410	1	9	5	4	6	3	13	2	0.269422	2.40281	1.14787	1.6896	1.91921	0.804236	3.25076	0.658355
AT1G09415	39	45	54	21	38	52	43	39	10.5074	12.014	12.397	8.87039	12.155	13.9401	10.7525	12.8379
AT1G09420	37	36	49	22	32	32	50	29	9.9686	9.61122	11.2492	9.29279	10.2358	8.57851	12.5029	9.54614
AT1G09421	10	9	7	4	6	12	13	5	2.69422	2.40281	1.60702	1.6896	1.91921	3.21694	3.25076	1.64589
AT1G09430	238	241	301	174	194	218	241	208	64.1224	64.3418	69.1019	73.4975	62.0545	58.4411	60.264	68.4689
AT1G09440	25	29	45	18	25	36	28	25	6.73554	7.74237	10.3309	7.60319	7.99671	9.65083	7.00163	8.22943
AT1G09450	12	21	20	10	11	25	27	12	3.23306	5.60655	4.59149	4.224	3.51855	6.70196	6.75157	3.95013
AT1G09460	11	11	19	8	7	4	12	7	2.96364	2.93676	4.36192	3.3792	2.23908	1.07231	3.0007	2.30424
AT1G09470	31	23	36	16	18	25	34	18	8.35207	6.1405	8.26468	6.75839	5.75763	6.70196	8.50198	5.92519
AT1G09480	3	2	2	2	2	2	0	1	0.808265	0.533957	0.459149	0.844799	0.639737	0.536157	0	0.329177
AT1G09486	1	1	1	0	0	0	0	0	0.269422	0.266978	0.229575	0	0	0	0	0
AT1G09490	58	67	69	37	42	65	62	57	15.6265	17.8876	15.8406	15.6288	13.4345	17.4251	15.5036	18.7631
AT1G09500	60	27	25	14	23	32	17	30	16.1653	7.20842	5.73936	5.9136	7.35697	8.57851	4.25099	9.87532
AT1G09510	1	0	0	0	0	0	2	0	0.269422	0	0	0	0	0	0.500116	0
AT1G09520	51	43	56	24	36	67	53	33	13.7405	11.4801	12.8562	10.1376	11.5153	17.9613	13.2531	10.8628
AT1G09530	56	44	57	32	36	46	54	46	15.0876	11.7471	13.0858	13.5168	11.5153	12.3316	13.5031	15.1422
AT1G09540	0	1	0	1	0	1	2	0	0	0.266978	0	0.4224	0	0.268079	0.500116	0
AT1G09560	128	137	167	99	134	144	163	111	34.486	36.576	38.339	41.8176	42.8624	38.6033	40.7595	36.5387
AT1G09570	315	267	308	178	268	329	285	221	84.8678	71.2832	70.709	75.1871	85.7247	88.1978	71.2666	72.7482
AT1G09575	9	9	11	10	3	11	14	7	2.42479	2.40281	2.52532	4.224	0.959605	2.94886	3.50081	2.30424
AT1G09580	59	50	61	39	39	51	73	37	15.8959	13.3489	14.004	16.4736	12.4749	13.672	18.2542	12.1796
AT1G09590	639	659	816	370	494	640	782	511	172.16	175.939	187.333	156.288	158.015	171.57	195.545	168.21
AT1G09600	12	7	9	7	5	6	12	5	3.23306	1.86885	2.06617	2.9568	1.59934	1.60847	3.0007	1.64589
AT1G09610	5	2	6	2	4	6	2	3	1.34711	0.533957	1.37745	0.844799	1.27947	1.60847	0.500116	0.987532
AT1G09620	712	714	836	413	613	729	667	525	191.828	190.623	191.924	174.451	196.079	195.429	166.789	172.818
AT1G09630	56	58	61	45	46	60	64	50	15.0876	15.4847	14.004	19.008	14.7139	16.0847	16.0037	16.4589
AT1G09640	927	1040	1253	572	858	1029	1166	778	249.754	277.658	287.657	241.613	274.447	275.853	291.568	256.1
AT1G09645	45	48	55	31	23	31	46	32	12.124	12.815	12.6266	13.0944	7.35697	8.31043	11.5027	10.5337
AT1G09650	5	1	6	1	2	6	2	3	1.34711	0.266978	1.37745	0.4224	0.639737	1.60847	0.500116	0.987532
AT1G09660	130	148	185	79	108	140	163	104	35.0248	39.5128	42.4713	33.3696	34.5458	37.531	40.7595	34.2344
AT1G09680	8	10	14	8	12	13	15	8	2.15537	2.66978	3.21404	3.3792	3.83842	3.48502	3.75087	2.63342
AT1G09690	1021	1048	1253	656	772	1006	1322	805	275.08	279.793	287.657	277.094	246.938	269.687	330.577	264.988
AT1G09700	48	62	69	44	35	60	51	47	12.9322	16.5527	15.8406	18.5856	11.1954	16.0847	12.753	15.4713
AT1G09710	28	24	24	18	16	28	25	20	7.54381	6.40748	5.50979	7.60319	5.11789	7.5062	6.25145	6.58355
AT1G09730	99	94	117	78	100	105	101	89	26.6727	25.096	26.8602	32.9472	31.9868	28.1482	25.2559	29.2968
AT1G09740	21	23	21	9	20	18	18	18	5.65785	6.1405	4.82107	3.8016	6.39737	4.82541	4.50105	5.92519
AT1G09750	2417	2192	2140	1370	1985	2132	2127	1550	651.192	585.217	491.29	578.688	634.939	571.543	531.874	510.225
AT1G09760	143	134	128	72	123	145	144	99	38.5273	35.7751	29.3855	30.4128	39.3438	38.8714	36.0084	32.5885
AT1G09770	383	484	555	302	338	519	489	385	103.188	129.218	127.414	127.565	108.116	139.133	122.278	126.733
AT1G09780	720	669	949	397	544	651	792	496	193.984	178.609	217.866	167.693	174.008	174.519	198.046	163.272
AT1G09794	7	6	6	6	9	14	9	2	1.88595	1.60187	1.37745	2.5344	2.87882	3.7531	2.25052	0.658355
AT1G09795	334	229	290	162	284	259	244	249	89.9868	61.1381	66.5766	68.4287	90.8426	69.4323	61.0142	81.9651
AT1G09800	20	25	21	16	15	28	29	23	5.38843	6.67446	4.82107	6.75839	4.79803	7.5062	7.25169	7.57108
AT1G09810	53	67	52	26	42	52	70	38	14.2793	17.8876	11.9379	10.9824	13.4345	13.9401	17.5041	12.5087
AT1G09812	3	4	1	0	2	5	1	2	0.808265	1.06791	0.229575	0	0.639737	1.34039	0.250058	0.658355
AT1G09815	60	72	75	31	48	78	68	61	16.1653	19.2224	17.2181	13.0944	15.3537	20.9101	17.004	20.0798
AT1G09820	26	33	29	23	24	29	22	22	7.00496	8.81029	6.65766	9.71519	7.67684	7.77428	5.50128	7.2419
AT1G09830	201	206	283	115	149	193	230	155	54.1538	54.9976	64.9696	48.576	47.6604	51.7392	57.5134	51.0225
AT1G09840	68	81	88	47	51	88	80	54	18.3207	21.6253	20.2026	19.8528	16.3133	23.5909	20.0047	17.7756
AT1G09850	147	134	189	94	127	120	171	147	39.605	35.7751	43.3896	39.7056	40.6233	32.1694	42.7599	48.3891
AT1G09860	0	0	2	0	0	0	1	0	0	0	0.459149	0	0	0	0.250058	0
AT1G09870	76	74	79	52	81	81	81	65	20.476	19.7564	18.1364	21.9648	25.9093	21.7144	20.2547	21.3965
AT1G09880	1	4	7	0	1	3	1	2	0.269422	1.06791	1.60702	0	0.319868	0.804236	0.250058	0.658355
AT1G09890	13	12	7	3	13	8	7	5	3.50248	3.20374	1.60702	1.2672	4.15829	2.14463	1.75041	1.64589
AT1G09900	141	166	179	86	130	150	167	129	37.9885	44.3184	41.0938	36.3264	41.5829	40.2118	41.7597	42.4639
AT1G09910	41	18	25	12	40	12	27	26	11.0463	4.80561	5.73936	5.0688	12.7947	3.21694	6.75157	8.55861
AT1G09920	72	82	98	53	65	75	83	65	19.3984	21.8922	22.4983	22.3872	20.7914	20.1059	20.7548	21.3965
AT1G09930	1	0	2	0	0	1	0	1	0.269422	0	0.459149	0	0	0.268079	0	0.329177
AT1G09932	10	4	15	4	9	8	18	7	2.69422	1.06791	3.44362	1.6896	2.87882	2.14463	4.50105	2.30424
AT1G09940	92	73	114	55	62	83	95	57	24.7868	19.4894	26.1715	23.232	19.8318	22.2505	23.7555	18.7631
AT1G09950	1	0	2	1	1	2	2	3	0.269422	0	0.459149	0.4224	0.319868	0.536157	0.500116	0.987532
AT1G09960	19	23	21	7	12	14	17	10	5.11901	6.1405	4.82107	2.9568	3.83842	3.7531	4.25099	3.29177
AT1G09970	265	273	340	188	218	310	319	173	71.3967	72.8851	78.0554	79.4111	69.7313	83.1043	79.7685	56.9477
AT1G09980	95	101	128	81	78	121	111	78	25.5951	26.9648	29.3855	34.2144	24.9497	32.4375	27.7565	25.6758
AT1G09995	6	1	2	2	1	4	6	5	1.61653	0.266978	0.459149	0.844799	0.319868	1.07231	1.50035	1.64589
AT1G10000	6	7	4	0	4	3	2	2	1.61653	1.86885	0.918298	0	1.27947	0.804236	0.500116	0.658355
AT1G10010	0	0	0	0	1	0	0	0	0	0	0	0	0.319868	0	0	0
AT1G10020	147	120	119	90	117	104	121	103	39.605	32.0374	27.3194	38.016	37.4246	27.8802	30.257	33.9053
AT1G10030	54	48	46	25	34	47	50	42	14.5488	12.815	10.5604	10.56	10.8755	12.5997	12.5029	13.8254
AT1G10040	5	5	6	6	6	11	12	8	1.34711	1.33489	1.37745	2.5344	1.91921	2.94886	3.0007	2.63342
AT1G10050	40	30	50	18	31	38	43	27	10.7769	8.00935	11.4787	7.60319	9.91592	10.187	10.7525	8.88779
AT1G10060	86	53	49	36	54	45	50	33	23.1703	14.1499	11.2492	15.2064	17.2729	12.0635	12.5029	10.8628
AT1G10070	3	5	7	5	6	9	7	2	0.808265	1.33489	1.60702	2.112	1.91921	2.41271	1.75041	0.658355
AT1G10090	112	118	161	73	89	102	129	105	30.1752	31.5035	36.9615	30.8352	28.4683	27.344	32.2575	34.5636
AT1G10095	11	17	11	8	7	14	19	13	2.96364	4.53863	2.52532	3.3792	2.23908	3.7531	4.7511	4.2793
AT1G10110	0	3	3	1	0	4	2	0	0	0.800935	0.688724	0.4224	0	1.07231	0.500116	0
AT1G10120	55	46	61	32	37	48	58	53	14.8182	12.281	14.004	13.5168	11.8351	12.8678	14.5034	17.4464
AT1G10130	108	102	112	87	88	125	112	94	29.0975	27.2318	25.7124	36.7488	28.1484	33.5098	28.0065	30.9427
AT1G10140	13	9	14	12	7	16	12	6	3.50248	2.40281	3.21404	5.0688	2.23908	4.28926	3.0007	1.97506
AT1G10150	68	76	67	45	75	69	67	66	18.3207	20.2904	15.3815	19.008	23.9901	18.4974	16.7539	21.7257
AT1G10155	3	2	0	0	0	0	0	0	0.808265	0.533957	0	0	0	0	0	0
AT1G10160	24	33	38	18	23	29	37	19	6.46612	8.81029	8.72383	7.60319	7.35697	7.77428	9.25215	6.25437
AT1G10170	172	170	219	109	130	192	195	131	46.3405	45.3863	50.2768	46.0416	41.5829	51.4711	48.7613	43.1222
AT1G10180	92	120	117	60	69	93	118	62	24.7868	32.0374	26.8602	25.344	22.0709	24.9313	29.5069	20.409
AT1G10200	254	283	425	177	237	296	406	212	68.4331	75.5549	97.5692	74.7647	75.8088	79.3512	101.524	69.7856
AT1G10210	26	25	17	18	17	19	23	17	7.00496	6.67446	3.90277	7.60319	5.43776	5.09349	5.75134	5.59601
AT1G10230	36	47	58	27	43	50	51	47	9.69918	12.548	13.3153	11.4048	13.7543	13.4039	12.753	15.4713
AT1G10240	39	30	55	32	51	36	44	27	10.5074	8.00935	12.6266	13.5168	16.3133	9.65083	11.0026	8.88779
AT1G10270	104	123	134	50	79	108	108	79	28.0199	32.8383	30.763	21.12	25.2696	28.9525	27.0063	26.005
AT1G10280	21	28	24	19	22	22	25	26	5.65785	7.4754	5.50979	8.02559	7.0371	5.89773	6.25145	8.55861
AT1G10290	239	259	287	163	174	221	242	171	64.3918	69.1474	65.8879	68.8511	55.6571	59.2454	60.5141	56.2893
AT1G10300	1	1	0	0	0	1	1	0	0.269422	0.266978	0	0	0	0.268079	0.250058	0
AT1G10310	82	60	58	46	57	69	53	56	22.0926	16.0187	13.3153	19.4304	18.2325	18.4974	13.2531	18.4339
AT1G10320	60	56	68	31	30	46	65	42	16.1653	14.9508	15.6111	13.0944	9.59605	12.3316	16.2538	13.8254
AT1G10330	7	5	5	1	6	6	6	3	1.88595	1.33489	1.14787	0.4224	1.91921	1.60847	1.50035	0.987532
AT1G10340	3	3	12	1	4	12	7	0	0.808265	0.800935	2.75489	0.4224	1.27947	3.21694	1.75041	0
AT1G10350	49	50	71	31	43	50	55	50	13.2017	13.3489	16.2998	13.0944	13.7543	13.4039	13.7532	16.4589
AT1G10360	126	92	105	70	91	95	102	97	33.9471	24.562	24.1053	29.568	29.108	25.4675	25.5059	31.9302
AT1G10370	152	148	166	87	143	151	182	132	40.9521	39.5128	38.1094	36.7488	45.7412	40.4799	45.5106	43.4514
AT1G10380	46	47	49	30	33	50	55	42	12.3934	12.548	11.2492	12.672	10.5557	13.4039	13.7532	13.8254
AT1G10390	307	318	391	183	241	335	313	232	82.7125	84.8991	89.7637	77.2991	77.0883	89.8063	78.2682	76.3691
AT1G10400	0	1	0	0	0	0	1	0	0	0.266978	0	0	0	0	0.250058	0
AT1G10410	73	94	90	34	77	78	85	64	19.6678	25.096	20.6617	14.3616	24.6299	20.9101	21.2549	21.0673
AT1G10417	2	5	0	1	4	2	2	2	0.538843	1.33489	0	0.4224	1.27947	0.536157	0.500116	0.658355
AT1G10430	52	70	94	38	50	75	68	52	14.0099	18.6885	21.58	16.0512	15.9934	20.1059	17.004	17.1172
AT1G10450	104	95	131	63	74	101	107	85	28.0199	25.363	30.0743	26.6112	23.6703	27.0759	26.7562	27.9801
AT1G10460	9	5	6	5	1	7	1	4	2.42479	1.33489	1.37745	2.112	0.319868	1.87655	0.250058	1.31671
AT1G10470	345	327	390	173	262	282	369	217	92.9505	87.3019	89.5341	73.0751	83.8055	75.5982	92.2715	71.4315
AT1G10480	0	0	1	0	1	2	2	0	0	0	0.229575	0	0.319868	0.536157	0.500116	0
AT1G10490	120	149	170	77	102	165	155	111	32.3306	39.7798	39.0277	32.5248	32.6266	44.233	38.759	36.5387
AT1G10500	174	197	226	106	161	190	200	185	46.8794	52.5947	51.8839	44.7744	51.4988	50.9349	50.0116	60.8978
AT1G10510	250	312	330	176	220	299	285	212	67.3554	83.2973	75.7596	74.3423	70.371	80.1555	71.2666	69.7856
AT1G10520	4	4	6	3	2	5	6	4	1.07769	1.06791	1.37745	1.2672	0.639737	1.34039	1.50035	1.31671
AT1G10522	147	212	203	97	115	181	191	130	39.605	56.5994	46.6036	40.9728	36.7849	48.5222	47.7611	42.793
AT1G10530	0	0	1	0	0	3	0	2	0	0	0.229575	0	0	0.804236	0	0.658355
AT1G10540	0	4	3	1	4	1	1	1	0	1.06791	0.688724	0.4224	1.27947	0.268079	0.250058	0.329177
AT1G10550	3	4	4	0	2	2	6	4	0.808265	1.06791	0.918298	0	0.639737	0.536157	1.50035	1.31671
AT1G10560	4	1	4	1	6	1	1	2	1.07769	0.266978	0.918298	0.4224	1.91921	0.268079	0.250058	0.658355
AT1G10570	63	64	92	35	49	52	67	54	16.9736	17.0866	21.1209	14.784	15.6736	13.9401	16.7539	17.7756
AT1G10580	180	201	263	110	149	163	208	134	48.4959	53.6627	60.3781	46.464	47.6604	43.6968	52.0121	44.1098
AT1G10585	6	0	2	2	0	2	0	2	1.61653	0	0.459149	0.844799	0	0.536157	0	0.658355
AT1G10586	0	0	1	0	0	0	0	0	0	0	0.229575	0	0	0	0	0
AT1G10590	344	332	379	211	266	294	407	271	92.6811	88.6368	87.0088	89.1263	85.085	78.8151	101.774	89.207
AT1G10600	43	78	83	53	32	72	86	54	11.5851	20.8243	19.0547	22.3872	10.2358	19.3017	21.505	17.7756
AT1G10610	21	13	14	7	18	20	7	14	5.65785	3.47072	3.21404	2.9568	5.75763	5.36157	1.75041	4.60848
AT1G10630	140	104	133	72	93	123	137	90	37.719	27.7658	30.5334	30.4128	29.7478	32.9737	34.258	29.626
AT1G10640	69	45	65	32	46	40	58	55	18.5901	12.014	14.9223	13.5168	14.7139	10.7231	14.5034	18.1047
AT1G10650	44	64	57	37	34	62	52	39	11.8546	17.0866	13.0858	15.6288	10.8755	16.6209	13.003	12.8379
AT1G10657	72	61	66	37	47	59	81	65	19.3984	16.2857	15.1519	15.6288	15.0338	15.8166	20.2547	21.3965
AT1G10660	88	88	99	54	59	81	86	52	23.7091	23.4941	22.7279	22.8096	18.8722	21.7144	21.505	17.1172
AT1G10670	415	435	568	299	384	529	538	363	111.81	116.136	130.398	126.298	122.829	141.814	134.531	119.491
AT1G10682	39	57	55	41	28	68	60	41	10.5074	15.2178	12.6266	17.3184	8.95631	18.2293	15.0035	13.4963
AT1G10690	8	3	13	6	6	7	9	5	2.15537	0.800935	2.98447	2.5344	1.91921	1.87655	2.25052	1.64589
AT1G10700	63	84	109	72	73	94	107	71	16.9736	22.4262	25.0236	30.4128	23.3504	25.1994	26.7562	23.3716
AT1G10710	0	1	2	0	6	1	3	1	0	0.266978	0.459149	0	1.91921	0.268079	0.750174	0.329177
AT1G10720	57	65	72	34	51	61	64	49	15.357	17.3536	16.5294	14.3616	16.3133	16.3528	16.0037	16.1297
AT1G10730	8	12	10	4	7	14	10	18	2.15537	3.20374	2.29575	1.6896	2.23908	3.7531	2.50058	5.92519
AT1G10740	86	75	74	66	64	73	59	52	23.1703	20.0234	16.9885	27.8784	20.4716	19.5697	14.7534	17.1172
AT1G10747	0	0	0	1	0	0	0	0	0	0	0	0.4224	0	0	0	0
AT1G10750	7	10	7	3	8	14	9	4	1.88595	2.66978	1.60702	1.2672	2.55895	3.7531	2.25052	1.31671
AT1G10760	1847	2016	2831	1437	1583	2032	2237	1787	497.622	538.229	649.926	606.988	506.352	544.736	559.38	588.24
AT1G10770	3	6	9	2	3	6	7	3	0.808265	1.60187	2.06617	0.844799	0.959605	1.60847	1.75041	0.987532
AT1G10780	56	54	80	39	43	53	62	41	15.0876	14.4168	18.366	16.4736	13.7543	14.2082	15.5036	13.4963
AT1G10790	4	0	3	3	3	6	3	3	1.07769	0	0.688724	1.2672	0.959605	1.60847	0.750174	0.987532
AT1G10800	2	2	0	1	0	2	0	0	0.538843	0.533957	0	0.4224	0	0.536157	0	0
AT1G10810	2	0	1	0	0	1	0	0	0.538843	0	0.229575	0	0	0.268079	0	0
AT1G10820	50	57	64	41	51	66	38	56	13.4711	15.2178	14.6928	17.3184	16.3133	17.6932	9.50221	18.4339
AT1G10830	219	177	169	106	168	179	143	146	59.0033	47.2552	38.7981	44.7744	53.7379	47.9861	35.7583	48.0599
AT1G10840	333	349	412	214	285	404	381	259	89.7174	93.1755	94.5847	90.3935	91.1625	108.304	95.2722	85.2569
AT1G10850	103	105	109	65	84	133	107	88	27.7504	28.0327	25.0236	27.456	26.8689	35.6544	26.7562	28.9676
AT1G10865	25	39	37	18	19	27	40	43	6.73554	10.4122	8.49426	7.60319	6.0775	7.23812	10.0023	14.1546
AT1G10870	83	87	119	61	51	89	100	75	22.362	23.2271	27.3194	25.7664	16.3133	23.859	25.0058	24.6883
AT1G10890	74	69	104	53	62	60	102	66	19.9372	18.4215	23.8758	22.3872	19.8318	16.0847	25.5059	21.7257
AT1G10900	172	195	245	128	171	204	226	166	46.3405	52.0608	56.2458	54.0672	54.6975	54.688	56.5131	54.6434
AT1G10910	195	214	246	129	148	193	212	169	52.5372	57.1334	56.4753	54.4896	47.3405	51.7392	53.0123	55.631
AT1G10920	23	15	28	15	16	20	19	13	6.1967	4.00468	6.42809	6.336	5.11789	5.36157	4.7511	4.2793
AT1G10930	148	142	179	94	117	142	134	137	39.8744	37.9109	41.0938	39.7056	37.4246	38.0672	33.5078	45.0973
AT1G10940	137	139	158	82	118	156	174	109	36.9108	37.11	36.2728	34.6368	37.7445	41.8203	43.5101	35.8803
AT1G10950	467	579	595	319	436	530	503	390	125.82	154.581	136.597	134.745	139.463	142.082	125.779	128.379
AT1G10960	1371	1546	1665	1072	1043	1701	1673	1374	369.377	412.749	382.242	452.812	333.623	456.002	418.347	452.29
AT1G10970	16	16	28	6	16	27	18	18	4.31075	4.27165	6.42809	2.5344	5.11789	7.23812	4.50105	5.92519
AT1G10980	0	3	1	0	0	0	4	1	0	0.800935	0.229575	0	0	0	1.00023	0.329177
AT1G10990	13	6	13	6	9	10	6	9	3.50248	1.60187	2.98447	2.5344	2.87882	2.68079	1.50035	2.9626
AT1G11000	11	20	15	11	14	16	19	16	2.96364	5.33957	3.44362	4.6464	4.47816	4.28926	4.7511	5.26684
AT1G11020	44	38	52	29	35	45	49	36	11.8546	10.1452	11.9379	12.2496	11.1954	12.0635	12.2528	11.8504
AT1G11050	54	45	46	28	45	42	54	30	14.5488	12.014	10.5604	11.8272	14.3941	11.2593	13.5031	9.87532
AT1G11055	2	0	2	0	1	1	2	1	0.538843	0	0.459149	0	0.319868	0.268079	0.500116	0.329177
AT1G11060	55	55	55	25	44	54	56	38	14.8182	14.6838	12.6266	10.56	14.0742	14.4762	14.0033	12.5087
AT1G11070	19	17	15	9	25	20	10	13	5.11901	4.53863	3.44362	3.8016	7.99671	5.36157	2.50058	4.2793
AT1G11080	8	3	12	2	6	9	7	8	2.15537	0.800935	2.75489	0.844799	1.91921	2.41271	1.75041	2.63342
AT1G11090	54	38	54	41	36	43	42	42	14.5488	10.1452	12.397	17.3184	11.5153	11.5274	10.5024	13.8254
AT1G11100	5	2	5	4	1	3	7	3	1.34711	0.533957	1.14787	1.6896	0.319868	0.804236	1.75041	0.987532
AT1G11110	0	0	1	0	0	0	0	0	0	0	0.229575	0	0	0	0	0
AT1G11112	4	4	6	1	7	7	5	4	1.07769	1.06791	1.37745	0.4224	2.23908	1.87655	1.25029	1.31671
AT1G11120	6	8	14	4	4	8	14	8	1.61653	2.13583	3.21404	1.6896	1.27947	2.14463	3.50081	2.63342
AT1G11125	4	4	4	2	2	5	2	4	1.07769	1.06791	0.918298	0.844799	0.639737	1.34039	0.500116	1.31671
AT1G11130	85	98	143	67	93	85	123	72	22.9008	26.1639	32.8292	28.3008	29.7478	22.7867	30.7572	23.7008
AT1G11150	13	14	28	16	17	20	20	18	3.50248	3.7377	6.42809	6.75839	5.43776	5.36157	5.00116	5.92519
AT1G11160	20	15	14	8	21	18	26	15	5.38843	4.00468	3.21404	3.3792	6.71724	4.82541	6.50151	4.93766
AT1G11170	8	8	7	2	1	6	6	9	2.15537	2.13583	1.60702	0.844799	0.319868	1.60847	1.50035	2.9626
AT1G11175	15	13	26	8	14	18	15	20	4.04132	3.47072	5.96894	3.3792	4.47816	4.82541	3.75087	6.58355
AT1G11180	19	27	43	15	22	21	28	17	5.11901	7.20842	9.87171	6.336	7.0371	5.62965	7.00163	5.59601
AT1G11185	0	0	0	1	1	0	1	1	0	0	0	0.4224	0.319868	0	0.250058	0.329177
AT1G11190	13	12	15	5	6	7	2	7	3.50248	3.20374	3.44362	2.112	1.91921	1.87655	0.500116	2.30424
AT1G11200	41	46	84	45	33	56	64	48	11.0463	12.281	19.2843	19.008	10.5557	15.0124	16.0037	15.8005
AT1G11210	46	23	56	20	39	43	38	27	12.3934	6.1405	12.8562	8.44799	12.4749	11.5274	9.50221	8.88779
AT1G11220	11	13	14	9	14	23	12	8	2.96364	3.47072	3.21404	3.8016	4.47816	6.16581	3.0007	2.63342
AT1G11240	78	108	107	49	68	90	117	64	21.0149	28.8337	24.5645	20.6976	21.751	24.1271	29.2568	21.0673
AT1G11250	0	1	0	0	0	0	0	0	0	0.266978	0	0	0	0	0	0
AT1G11260	195	170	147	101	205	154	133	143	52.5372	45.3863	33.7475	42.6624	65.573	41.2841	33.2577	47.0723
AT1G11270	18	7	7	4	4	6	9	4	4.84959	1.86885	1.60702	1.6896	1.27947	1.60847	2.25052	1.31671
AT1G11280	83	68	79	54	75	77	78	71	22.362	18.1545	18.1364	22.8096	23.9901	20.642	19.5045	23.3716
AT1G11290	33	25	43	16	27	45	48	29	8.89091	6.67446	9.87171	6.75839	8.63645	12.0635	12.0028	9.54614
AT1G11300	35	40	53	32	37	40	44	35	9.42976	10.6791	12.1675	13.5168	11.8351	10.7231	11.0026	11.5212
AT1G11310	236	266	370	181	251	249	316	198	63.5835	71.0163	84.9426	76.4543	80.287	66.7516	79.0184	65.1771
AT1G11320	23	41	27	16	17	27	30	17	6.1967	10.9461	6.19851	6.75839	5.43776	7.23812	7.50174	5.59601
AT1G11330	48	93	85	47	64	87	73	46	12.9322	24.829	19.5138	19.8528	20.4716	23.3228	18.2542	15.1422
AT1G11340	8	8	8	8	8	4	10	9	2.15537	2.13583	1.8366	3.3792	2.55895	1.07231	2.50058	2.9626
AT1G11350	124	121	175	95	99	111	156	99	33.4083	32.3044	40.1756	40.128	31.667	29.7567	39.0091	32.5885
AT1G11360	74	67	80	57	63	69	56	66	19.9372	17.8876	18.366	24.0768	20.1517	18.4974	14.0033	21.7257
AT1G11380	28	34	30	18	23	26	17	28	7.54381	9.07727	6.88724	7.60319	7.35697	6.97004	4.25099	9.21696
AT1G11390	72	71	76	46	60	67	87	51	19.3984	18.9555	17.4477	19.4304	19.1921	17.9613	21.7551	16.788
AT1G11400	48	53	57	30	30	54	45	51	12.9322	14.1499	13.0858	12.672	9.59605	14.4762	11.2526	16.788
AT1G11410	80	94	92	58	83	65	91	78	21.5537	25.096	21.1209	24.4992	26.5491	17.4251	22.7553	25.6758
AT1G11420	13	6	16	6	14	10	10	11	3.50248	1.60187	3.67319	2.5344	4.47816	2.68079	2.50058	3.62095
AT1G11430	814	855	1026	523	601	840	891	648	219.309	228.267	235.544	220.915	192.241	225.186	222.802	213.307
AT1G11440	70	55	57	33	55	50	57	44	18.8595	14.6838	13.0858	13.9392	17.5928	13.4039	14.2533	14.4838
AT1G11450	8	5	11	6	4	2	11	7	2.15537	1.33489	2.52532	2.5344	1.27947	0.536157	2.75064	2.30424
AT1G11460	1	0	0	0	0	0	0	0	0.269422	0	0	0	0	0	0	0
AT1G11475	50	62	72	37	31	60	72	55	13.4711	16.5527	16.5294	15.6288	9.91592	16.0847	18.0042	18.1047
AT1G11480	186	169	232	139	160	204	210	158	50.1124	45.1194	53.2613	58.7136	51.1789	54.688	52.5122	52.01
AT1G11482	0	0	1	1	0	0	1	0	0	0	0.229575	0.4224	0	0	0.250058	0
AT1G11490	0	1	0	0	1	5	0	0	0	0.266978	0	0	0.319868	1.34039	0	0
AT1G11500	2	0	1	1	0	1	1	0	0.538843	0	0.229575	0.4224	0	0.268079	0.250058	0
AT1G11520	2	2	2	1	1	3	2	1	0.538843	0.533957	0.459149	0.4224	0.319868	0.804236	0.500116	0.329177
AT1G11530	51	57	68	30	45	48	85	52	13.7405	15.2178	15.6111	12.672	14.3941	12.8678	21.2549	17.1172
AT1G11545	117	130	103	65	95	109	107	96	31.5223	34.7072	23.6462	27.456	30.3875	29.2206	26.7562	31.601
AT1G11560	1	0	0	0	0	0	0	0	0.269422	0	0	0	0	0	0	0
AT1G11570	4	3	4	2	1	1	1	2	1.07769	0.800935	0.918298	0.844799	0.319868	0.268079	0.250058	0.658355
AT1G11580	105	103	155	52	95	142	106	65	28.2893	27.4988	35.5841	21.9648	30.3875	38.0672	26.5062	21.3965
AT1G11592	17	11	7	7	10	12	11	13	4.58017	2.93676	1.60702	2.9568	3.19868	3.21694	2.75064	4.2793
AT1G11600	161	120	148	114	121	150	143	141	43.3769	32.0374	33.977	48.1536	38.7041	40.2118	35.7583	46.414
AT1G11630	30	36	31	26	29	27	35	25	8.08265	9.61122	7.11681	10.9824	9.27618	7.23812	8.75203	8.22943
AT1G11650	932	960	1208	605	764	947	1095	805	251.101	256.299	277.326	255.552	244.379	253.87	273.814	264.988
AT1G11660	168	178	235	120	162	184	149	128	45.2628	47.5222	53.95	50.688	51.8187	49.3265	37.2587	42.1347
AT1G11670	49	60	56	40	46	61	33	42	13.2017	16.0187	12.8562	16.896	14.7139	16.3528	8.25192	13.8254
AT1G11680	335	311	366	210	290	374	367	288	90.2563	83.0303	84.0243	88.7039	92.7618	100.261	91.7713	94.803
AT1G11700	50	54	93	46	48	61	87	50	13.4711	14.4168	21.3504	19.4304	15.3537	16.3528	21.7551	16.4589
AT1G11710	16	17	15	9	10	13	19	10	4.31075	4.53863	3.44362	3.8016	3.19868	3.48502	4.7511	3.29177
AT1G11720	285	280	375	160	270	257	296	254	76.7852	74.754	86.0905	67.5839	86.3645	68.8962	74.0172	83.611
AT1G11730	6	8	5	2	2	7	10	11	1.61653	2.13583	1.14787	0.844799	0.639737	1.87655	2.50058	3.62095
AT1G11735	0	0	1	0	0	0	0	0	0	0	0.229575	0	0	0	0	0
AT1G11740	8	9	8	11	5	12	8	9	2.15537	2.40281	1.8366	4.6464	1.59934	3.21694	2.00047	2.9626
AT1G11750	551	610	625	401	494	522	570	444	148.451	162.857	143.484	169.382	158.015	139.937	142.533	146.155
AT1G11755	40	51	45	31	34	29	43	47	10.7769	13.6159	10.3309	13.0944	10.8755	7.77428	10.7525	15.4713
AT1G11760	23	24	17	13	20	19	22	17	6.1967	6.40748	3.90277	5.4912	6.39737	5.09349	5.50128	5.59601
AT1G11780	50	68	68	38	37	62	76	37	13.4711	18.1545	15.6111	16.0512	11.8351	16.6209	19.0044	12.1796
AT1G11790	126	141	160	63	95	124	149	109	33.9471	37.644	36.7319	26.6112	30.3875	33.2417	37.2587	35.8803
AT1G11800	28	32	41	25	28	32	36	31	7.54381	8.54331	9.41256	10.56	8.95631	8.57851	9.00209	10.2045
AT1G11820	246	291	304	166	196	263	317	212	66.2777	77.6907	69.7907	70.1183	62.6942	70.5047	79.2684	69.7856
AT1G11840	893	1047	1458	645	778	1131	1199	903	240.594	279.526	334.72	272.448	248.858	303.197	299.82	297.247
AT1G11850	124	120	114	85	83	109	129	88	33.4083	32.0374	26.1715	35.904	26.5491	29.2206	32.2575	28.9676
AT1G11860	5570	5215	6734	3605	4786	5177	6182	4461	1500.68	1392.29	1545.96	1522.75	1530.89	1387.84	1545.86	1468.46
AT1G11870	177	171	234	105	148	155	176	143	47.6876	45.6533	53.7205	44.352	47.3405	41.5522	44.0102	47.0723
AT1G11880	20	20	16	13	8	18	11	9	5.38843	5.33957	3.67319	5.4912	2.55895	4.82541	2.75064	2.9626
AT1G11890	107	124	142	79	84	110	128	105	28.8281	33.1053	32.5996	33.3696	26.8689	29.4886	32.0074	34.5636
AT1G11900	15	15	13	5	13	12	16	13	4.04132	4.00468	2.98447	2.112	4.15829	3.21694	4.00093	4.2793
AT1G11905	26	34	37	16	17	23	28	34	7.00496	9.07727	8.49426	6.75839	5.43776	6.16581	7.00163	11.192
AT1G11910	1371	1278	1599	822	1138	1345	1397	1092	369.377	341.198	367.09	347.213	364.01	360.566	349.331	359.462
AT1G11915	2	2	4	2	1	3	0	0	0.538843	0.533957	0.918298	0.844799	0.319868	0.804236	0	0
AT1G11925	0	1	0	0	0	0	0	1	0	0.266978	0	0	0	0	0	0.329177
AT1G11930	178	205	242	101	150	200	218	152	47.9571	54.7306	55.557	42.6624	47.9803	53.6157	54.5127	50.0349
AT1G11940	11	14	17	11	23	25	24	22	2.96364	3.7377	3.90277	4.6464	7.35697	6.70196	6.0014	7.2419
AT1G11950	20	27	37	14	14	27	33	32	5.38843	7.20842	8.49426	5.9136	4.47816	7.23812	8.25192	10.5337
AT1G11960	36	45	45	27	33	31	27	31	9.69918	12.014	10.3309	11.4048	10.5557	8.31043	6.75157	10.2045
AT1G11990	2	1	4	1	1	1	0	4	0.538843	0.266978	0.918298	0.4224	0.319868	0.268079	0	1.31671
AT1G12000	321	351	411	202	285	404	315	247	86.4844	93.7094	94.3552	85.3247	91.1625	108.304	78.7683	81.3068
AT1G12010	10	5	7	4	6	7	4	11	2.69422	1.33489	1.60702	1.6896	1.91921	1.87655	1.00023	3.62095
AT1G12013	0	2	0	0	0	1	0	0	0	0.533957	0	0	0	0.268079	0	0
AT1G12020	32	45	45	35	31	55	55	37	8.62149	12.014	10.3309	14.784	9.91592	14.7443	13.7532	12.1796
AT1G12030	1	1	0	0	0	1	0	1	0.269422	0.266978	0	0	0	0.268079	0	0.329177
AT1G12040	0	0	1	0	0	1	0	0	0	0	0.229575	0	0	0.268079	0	0
AT1G12050	182	216	303	138	173	228	231	155	49.0347	57.6673	69.5611	58.2912	55.3372	61.1219	57.7634	51.0225
AT1G12060	27	16	24	14	15	21	20	10	7.27438	4.27165	5.50979	5.9136	4.79803	5.62965	5.00116	3.29177
AT1G12064	0	0	1	0	0	1	0	0	0	0	0.229575	0	0	0.268079	0	0
AT1G12080	20	33	22	11	17	17	20	17	5.38843	8.81029	5.05064	4.6464	5.43776	4.55734	5.00116	5.59601
AT1G12090	6466	6519	7987	4443	5588	6051	8206	4938	1742.08	1740.43	1833.61	1876.72	1787.42	1622.14	2051.98	1625.48
AT1G12100	2	5	4	3	4	3	4	4	0.538843	1.33489	0.918298	1.2672	1.27947	0.804236	1.00023	1.31671
AT1G12110	310	307	304	176	286	279	273	201	83.5207	81.9624	69.7907	74.3423	91.4824	74.7939	68.2659	66.1646
AT1G12120	179	206	232	127	170	232	234	161	48.2265	54.9976	53.2613	53.6448	54.3776	62.1942	58.5136	52.9975
AT1G12130	0	0	0	0	1	2	0	0	0	0	0	0	0.319868	0.536157	0	0
AT1G12140	157	164	222	109	138	144	164	118	42.2992	43.7845	50.9656	46.0416	44.1418	38.6033	41.0095	38.8429
AT1G12150	2	2	5	4	5	5	7	3	0.538843	0.533957	1.14787	1.6896	1.59934	1.34039	1.75041	0.987532
AT1G12160	1	1	1	0	0	2	2	0	0.269422	0.266978	0.229575	0	0	0.536157	0.500116	0
AT1G12200	27	36	29	23	18	26	28	18	7.27438	9.61122	6.65766	9.71519	5.75763	6.97004	7.00163	5.92519
AT1G12210	8	15	15	8	8	11	19	11	2.15537	4.00468	3.44362	3.3792	2.55895	2.94886	4.7511	3.62095
AT1G12220	24	22	32	19	22	23	30	16	6.46612	5.87353	7.34639	8.02559	7.0371	6.16581	7.50174	5.26684
AT1G12230	348	304	369	223	241	327	367	285	93.7587	81.1614	84.713	94.1951	77.0883	87.6617	91.7713	93.8155
AT1G12240	637	647	650	393	556	582	565	524	171.622	172.735	149.223	166.003	177.847	156.022	141.283	172.489
AT1G12244	38	44	54	30	40	46	37	31	10.238	11.7471	12.397	12.672	12.7947	12.3316	9.25215	10.2045
AT1G12250	163	143	159	89	127	150	166	134	43.9157	38.1779	36.5024	37.5936	40.6233	40.2118	41.5097	44.1098
AT1G12260	5	7	5	6	11	10	7	12	1.34711	1.86885	1.14787	2.5344	3.51855	2.68079	1.75041	3.95013
AT1G12270	227	270	311	156	197	275	259	200	61.1587	72.0842	71.3977	65.8944	63.0141	73.7216	64.7651	65.8355
AT1G12280	55	29	50	32	35	37	38	24	14.8182	7.74237	11.4787	13.5168	11.1954	9.91891	9.50221	7.90025
AT1G12290	4	2	4	5	9	1	5	9	1.07769	0.533957	0.918298	2.112	2.87882	0.268079	1.25029	2.9626
AT1G12300	16	14	9	8	14	16	15	11	4.31075	3.7377	2.06617	3.3792	4.47816	4.28926	3.75087	3.62095
AT1G12310	251	242	267	157	201	229	275	206	67.6248	64.6088	61.2964	66.3168	64.2935	61.39	68.766	67.8105
AT1G12320	21	20	14	6	13	26	13	12	5.65785	5.33957	3.21404	2.5344	4.15829	6.97004	3.25076	3.95013
AT1G12330	87	102	96	72	91	95	112	91	23.4397	27.2318	22.0392	30.4128	29.108	25.4675	28.0065	29.9551
AT1G12340	0	0	1	0	0	0	0	0	0	0	0.229575	0	0	0	0	0
AT1G12350	33	30	31	30	31	43	47	26	8.89091	8.00935	7.11681	12.672	9.91592	11.5274	11.7527	8.55861
AT1G12360	123	122	166	59	96	126	125	105	33.1389	32.5714	38.1094	24.9216	30.7074	33.7779	31.2573	34.5636
AT1G12370	24	34	28	17	20	15	24	19	6.46612	9.07727	6.42809	7.18079	6.39737	4.02118	6.0014	6.25437
AT1G12380	34	51	67	30	41	41	56	54	9.16034	13.6159	15.3815	12.672	13.1146	10.9912	14.0033	17.7756
AT1G12390	15	16	15	3	10	14	8	8	4.04132	4.27165	3.44362	1.2672	3.19868	3.7531	2.00047	2.63342
AT1G12400	19	15	29	11	15	11	14	13	5.11901	4.00468	6.65766	4.6464	4.79803	2.94886	3.50081	4.2793
AT1G12410	472	474	506	218	372	416	434	338	127.167	126.548	116.165	92.0831	118.991	111.521	108.525	111.262
AT1G12420	22	30	39	19	26	20	36	29	5.92728	8.00935	8.95341	8.02559	8.31658	5.36157	9.00209	9.54614
AT1G12430	83	107	101	51	83	89	73	80	22.362	28.5667	23.187	21.5424	26.5491	23.859	18.2542	26.3342
AT1G12440	164	151	178	107	145	161	176	154	44.1852	40.3137	40.8643	45.1968	46.3809	43.1606	44.0102	50.6933
AT1G12450	37	27	32	21	20	20	41	32	9.9686	7.20842	7.34639	8.87039	6.39737	5.36157	10.2524	10.5337
AT1G12460	50	85	70	44	67	70	105	61	13.4711	22.6932	16.0702	18.5856	21.4312	18.7655	26.2561	20.0798
AT1G12470	139	161	157	82	126	162	137	131	37.4496	42.9835	36.0432	34.6368	40.3034	43.4287	34.258	43.1222
AT1G12480	13	11	15	12	7	14	12	15	3.50248	2.93676	3.44362	5.0688	2.23908	3.7531	3.0007	4.93766
AT1G12490	0	0	0	0	0	0	0	1	0	0	0	0	0	0	0	0.329177
AT1G12500	205	193	221	142	187	207	184	156	55.2314	51.5268	50.736	59.9808	59.8154	55.4923	46.0107	51.3517
AT1G12520	71	66	101	61	57	62	94	62	19.1289	17.6206	23.187	25.7664	18.2325	16.6209	23.5055	20.409
AT1G12530	31	37	55	31	22	40	49	38	8.35207	9.8782	12.6266	13.0944	7.0371	10.7231	12.2528	12.5087
AT1G12550	21	26	27	28	22	14	32	22	5.65785	6.94144	6.19851	11.8272	7.0371	3.7531	8.00186	7.2419
AT1G12570	16	27	29	33	23	34	22	23	4.31075	7.20842	6.65766	13.9392	7.35697	9.11467	5.50128	7.57108
AT1G12580	95	105	105	81	91	96	115	63	25.5951	28.0327	24.1053	34.2144	29.108	25.7355	28.7567	20.7382
AT1G12600	5	1	1	0	2	0	2	0	1.34711	0.266978	0.229575	0	0.639737	0	0.500116	0
AT1G12610	0	0	0	0	2	0	0	0	0	0	0	0	0.639737	0	0	0
AT1G12620	16	15	27	17	13	19	22	15	4.31075	4.00468	6.19851	7.18079	4.15829	5.09349	5.50128	4.93766
AT1G12630	0	1	1	1	0	0	1	1	0	0.266978	0.229575	0.4224	0	0	0.250058	0.329177
AT1G12640	104	92	143	66	80	106	122	81	28.0199	24.562	32.8292	27.8784	25.5895	28.4163	30.5071	26.6634
AT1G12650	53	66	68	26	47	63	87	47	14.2793	17.6206	15.6111	10.9824	15.0338	16.8889	21.7551	15.4713
AT1G12672	0	1	0	1	0	1	1	1	0	0.266978	0	0.4224	0	0.268079	0.250058	0.329177
AT1G12680	67	60	72	36	68	62	71	54	18.0513	16.0187	16.5294	15.2064	21.751	16.6209	17.7541	17.7756
AT1G12700	12	25	16	15	14	13	20	14	3.23306	6.67446	3.67319	6.336	4.47816	3.48502	5.00116	4.60848
AT1G12710	55	52	71	28	38	54	93	52	14.8182	13.8829	16.2998	11.8272	12.155	14.4762	23.2554	17.1172
AT1G12730	19	31	23	18	13	12	14	18	5.11901	8.27633	5.28022	7.60319	4.15829	3.21694	3.50081	5.92519
AT1G12740	0	2	0	0	0	0	0	0	0	0.533957	0	0	0	0	0	0
AT1G12750	46	32	53	23	48	24	55	34	12.3934	8.54331	12.1675	9.71519	15.3537	6.43389	13.7532	11.192
AT1G12760	113	131	149	90	105	127	138	96	30.4446	34.9742	34.2066	38.016	33.5862	34.046	34.508	31.601
AT1G12770	377	412	625	258	347	434	528	304	101.572	109.995	143.484	108.979	110.994	116.346	132.031	100.07
AT1G12775	17	19	20	9	8	20	18	12	4.58017	5.07259	4.59149	3.8016	2.55895	5.36157	4.50105	3.95013
AT1G12780	74	98	117	80	46	122	96	84	19.9372	26.1639	26.8602	33.792	14.7139	32.7056	24.0056	27.6509
AT1G12790	12	16	36	12	10	18	29	16	3.23306	4.27165	8.26468	5.0688	3.19868	4.82541	7.25169	5.26684
AT1G12800	1288	1327	1780	829	1131	1249	1476	1138	347.015	354.28	408.643	350.169	361.771	334.83	369.086	374.604
AT1G12805	0	0	0	0	0	0	0	1	0	0	0	0	0	0	0	0.329177
AT1G12810	83	73	103	47	57	69	95	64	22.362	19.4894	23.6462	19.8528	18.2325	18.4974	23.7555	21.0673
AT1G12820	162	142	189	113	146	158	181	130	43.6463	37.9109	43.3896	47.7312	46.7008	42.3564	45.2605	42.793
AT1G12830	51	67	71	34	52	80	77	49	13.7405	17.8876	16.2998	14.3616	16.6332	21.4463	19.2545	16.1297
AT1G12840	485	530	601	325	419	560	504	391	130.67	141.499	137.974	137.28	134.025	150.124	126.029	128.708
AT1G12845	76	76	73	41	53	85	68	52	20.476	20.2904	16.7589	17.3184	16.953	22.7867	17.004	17.1172
AT1G12850	159	181	193	91	138	163	200	143	42.838	48.3231	44.3079	38.4384	44.1418	43.6968	50.0116	47.0723
AT1G12855	1	1	0	1	0	0	2	2	0.269422	0.266978	0	0.4224	0	0	0.500116	0.658355
AT1G12860	201	204	218	118	168	217	221	154	54.1538	54.4636	50.0473	49.8432	53.7379	58.173	55.2628	50.6933
AT1G12880	16	18	27	10	10	15	15	3	4.31075	4.80561	6.19851	4.224	3.19868	4.02118	3.75087	0.987532
AT1G12890	0	3	1	0	0	2	0	0	0	0.800935	0.229575	0	0	0.536157	0	0
AT1G12900	9034	8500	10292	5744	7382	8712	9873	7479	2433.96	2269.32	2362.78	2426.26	2361.27	2335.5	2468.82	2461.92
AT1G12910	92	89	112	65	75	91	119	114	24.7868	23.7611	25.7124	27.456	23.9901	24.3951	29.7569	37.5262
AT1G12920	353	372	464	235	288	457	429	304	95.1058	99.316	106.523	99.2639	92.1221	122.512	107.275	100.07
AT1G12930	70	96	93	46	66	82	92	72	18.8595	25.6299	21.3504	19.4304	21.1113	21.9824	23.0053	23.7008
AT1G12940	0	0	1	0	0	0	1	0	0	0	0.229575	0	0	0	0.250058	0
AT1G12950	0	1	0	0	2	0	0	0	0	0.266978	0	0	0.639737	0	0	0
AT1G12970	24	31	41	20	21	25	27	41	6.46612	8.27633	9.41256	8.44799	6.71724	6.70196	6.75157	13.4963
AT1G12980	2	0	1	0	1	2	0	0	0.538843	0	0.229575	0	0.319868	0.536157	0	0
AT1G12990	76	79	80	70	68	91	95	89	20.476	21.0913	18.366	29.568	21.751	24.3951	23.7555	29.2968
AT1G13000	51	54	54	40	43	41	43	28	13.7405	14.4168	12.397	16.896	13.7543	10.9912	10.7525	9.21696
AT1G13020	192	173	213	103	146	203	257	102	51.729	46.1873	48.8994	43.5072	46.7008	54.4199	64.2649	33.5761
AT1G13030	45	59	77	36	43	53	48	48	12.124	15.7517	17.6772	15.2064	13.7543	14.2082	12.0028	15.8005
AT1G13040	10	11	16	8	10	17	13	8	2.69422	2.93676	3.67319	3.3792	3.19868	4.55734	3.25076	2.63342
AT1G13050	19	19	15	9	15	15	18	4	5.11901	5.07259	3.44362	3.8016	4.79803	4.02118	4.50105	1.31671
AT1G13060	293	326	396	186	246	306	349	253	78.9405	87.035	90.9115	78.5663	78.6876	82.032	87.2703	83.2818
AT1G13080	62	95	99	61	86	87	90	71	16.7041	25.363	22.7279	25.7664	27.5087	23.3228	22.5052	23.3716
AT1G13090	151	158	195	132	117	162	185	151	40.6827	42.1826	44.767	55.7568	37.4246	43.4287	46.2608	49.7058
AT1G13100	25	14	32	14	19	19	15	18	6.73554	3.7377	7.34639	5.9136	6.0775	5.09349	3.75087	5.92519
AT1G13110	404	383	417	275	363	352	385	299	108.846	102.253	95.7326	116.16	116.112	94.3636	96.2724	98.424
AT1G13120	87	80	94	53	55	61	85	50	23.4397	21.3583	21.58	22.3872	17.5928	16.3528	21.2549	16.4589
AT1G13130	2	2	2	2	3	1	0	2	0.538843	0.533957	0.459149	0.844799	0.959605	0.268079	0	0.658355
AT1G13140	4	5	4	4	6	2	3	3	1.07769	1.33489	0.918298	1.6896	1.91921	0.536157	0.750174	0.987532
AT1G13145	5	3	3	2	5	6	5	8	1.34711	0.800935	0.688724	0.844799	1.59934	1.60847	1.25029	2.63342
AT1G13150	5	5	15	5	2	11	11	14	1.34711	1.33489	3.44362	2.112	0.639737	2.94886	2.75064	4.60848
AT1G13160	128	144	178	97	115	156	125	100	34.486	38.4449	40.8643	40.9728	36.7849	41.8203	31.2573	32.9177
AT1G13170	126	127	152	82	105	120	125	101	33.9471	33.9063	34.8953	34.6368	33.5862	32.1694	31.2573	33.2469
AT1G13180	44	35	40	23	24	38	29	32	11.8546	9.34424	9.18298	9.71519	7.67684	10.187	7.25169	10.5337
AT1G13190	193	208	283	125	137	199	226	139	51.9984	55.5315	64.9696	52.8	43.822	53.3476	56.5131	45.7556
AT1G13195	12	12	21	15	21	21	15	13	3.23306	3.20374	4.82107	6.336	6.71724	5.62965	3.75087	4.2793
AT1G13210	125	114	185	79	124	132	136	99	33.6777	30.4355	42.4713	33.3696	39.6637	35.3864	34.0079	32.5885
AT1G13220	103	138	127	67	97	149	137	99	27.7504	36.843	29.156	28.3008	31.0272	39.9437	34.258	32.5885
AT1G13230	0	0	0	0	1	2	1	0	0	0	0	0	0.319868	0.536157	0.250058	0
AT1G13245	96	67	53	50	68	64	69	69	25.8645	17.8876	12.1675	21.12	21.751	17.157	17.254	22.7132
AT1G13250	99	83	99	56	92	71	104	82	26.6727	22.1592	22.7279	23.6544	29.4279	19.0336	26.006	26.9925
AT1G13260	158	81	77	49	176	54	71	66	42.5686	21.6253	17.6772	20.6976	56.2968	14.4762	17.7541	21.7257
AT1G13270	288	298	431	158	242	293	326	231	77.5934	79.5596	98.9466	66.7392	77.4081	78.547	81.519	76.0399
AT1G13280	122	118	167	83	117	121	125	114	32.8694	31.5035	38.339	35.0592	37.4246	32.4375	31.2573	37.5262
AT1G13300	0	1	2	1	1	0	1	0	0	0.266978	0.459149	0.4224	0.319868	0	0.250058	0
AT1G13310	0	1	0	0	0	1	0	0	0	0.266978	0	0	0	0.268079	0	0
AT1G13320	166	167	189	108	159	209	186	155	44.724	44.5854	43.3896	45.6192	50.8591	56.0284	46.5108	51.0225
AT1G13330	10	8	16	7	8	8	15	10	2.69422	2.13583	3.67319	2.9568	2.55895	2.14463	3.75087	3.29177
AT1G13340	19	19	16	7	8	22	15	7	5.11901	5.07259	3.67319	2.9568	2.55895	5.89773	3.75087	2.30424
AT1G13350	77	79	126	49	55	74	91	69	20.7455	21.0913	28.9264	20.6976	17.5928	19.8378	22.7553	22.7132
AT1G13360	140	155	182	83	133	156	177	101	37.719	41.3817	41.7826	35.0592	42.5425	41.8203	44.2603	33.2469
AT1G13370	0	1	1	0	0	1	0	0	0	0.266978	0.229575	0	0	0.268079	0	0
AT1G13380	72	106	110	47	52	84	86	67	19.3984	28.2997	25.2532	19.8528	16.6332	22.5186	21.505	22.0549
AT1G13390	49	46	65	34	35	57	82	60	13.2017	12.281	14.9223	14.3616	11.1954	15.2805	20.5048	19.7506
AT1G13400	1	1	3	0	2	2	0	0	0.269422	0.266978	0.688724	0	0.639737	0.536157	0	0
AT1G13410	7	12	17	5	12	14	15	11	1.88595	3.20374	3.90277	2.112	3.83842	3.7531	3.75087	3.62095
AT1G13420	0	1	1	1	0	4	2	1	0	0.266978	0.229575	0.4224	0	1.07231	0.500116	0.329177
AT1G13430	0	2	1	0	1	2	0	2	0	0.533957	0.229575	0	0.319868	0.536157	0	0.658355
AT1G13440	4283	4425	5672	2565	3541	4728	5816	3486	1153.93	1181.38	1302.15	1083.46	1132.65	1267.48	1454.34	1147.51
AT1G13448	7	4	8	4	7	6	10	4	1.88595	1.06791	1.8366	1.6896	2.23908	1.60847	2.50058	1.31671
AT1G13450	60	68	74	40	53	52	66	53	16.1653	18.1545	16.9885	16.896	16.953	13.9401	16.5038	17.4464
AT1G13460	52	44	46	36	46	50	64	43	14.0099	11.7471	10.5604	15.2064	14.7139	13.4039	16.0037	14.1546
AT1G13470	8	12	20	3	15	17	18	2	2.15537	3.20374	4.59149	1.2672	4.79803	4.55734	4.50105	0.658355
AT1G13480	1	0	1	0	1	0	1	0	0.269422	0	0.229575	0	0.319868	0	0.250058	0
AT1G13500	1	0	0	0	0	0	0	0	0.269422	0	0	0	0	0	0	0
AT1G13510	0	0	0	2	0	1	0	1	0	0	0	0.844799	0	0.268079	0	0.329177
AT1G13520	0	0	0	0	1	5	1	2	0	0	0	0	0.319868	1.34039	0.250058	0.658355
AT1G13530	0	0	1	0	0	0	0	0	0	0	0.229575	0	0	0	0	0
AT1G13540	2	0	0	0	0	2	0	0	0.538843	0	0	0	0	0.536157	0	0
AT1G13550	0	1	2	0	0	0	0	1	0	0.266978	0.459149	0	0	0	0	0.329177
AT1G13560	217	207	288	143	170	221	271	165	58.4645	55.2645	66.1175	60.4032	54.3776	59.2454	67.7658	54.3142
AT1G13570	32	24	40	27	29	35	39	23	8.62149	6.40748	9.18298	11.4048	9.27618	9.38275	9.75227	7.57108
AT1G13580	13	12	35	10	20	20	19	17	3.50248	3.20374	8.03511	4.224	6.39737	5.36157	4.7511	5.59601
AT1G13600	0	7	6	4	3	5	3	3	0	1.86885	1.37745	1.6896	0.959605	1.34039	0.750174	0.987532
AT1G13609	1	0	3	2	0	1	0	2	0.269422	0	0.688724	0.844799	0	0.268079	0	0.658355
AT1G13610	0	0	2	0	1	2	0	1	0	0	0.459149	0	0.319868	0.536157	0	0.329177
AT1G13630	8	9	16	6	3	4	12	5	2.15537	2.40281	3.67319	2.5344	0.959605	1.07231	3.0007	1.64589
AT1G13635	0	0	4	0	1	0	0	1	0	0	0.918298	0	0.319868	0	0	0.329177
AT1G13640	100	105	149	58	78	106	125	91	26.9422	28.0327	34.2066	24.4992	24.9497	28.4163	31.2573	29.9551
AT1G13650	292	254	297	147	217	217	251	188	78.6711	67.8125	68.1836	62.0928	69.4114	58.173	62.7646	61.8853
AT1G13670	2	3	8	5	6	7	7	1	0.538843	0.800935	1.8366	2.112	1.91921	1.87655	1.75041	0.329177
AT1G13680	0	0	0	0	0	0	1	0	0	0	0	0	0	0	0.250058	0
AT1G13690	81	96	79	49	65	76	84	55	21.8232	25.6299	18.1364	20.6976	20.7914	20.374	21.0049	18.1047
AT1G13700	32	8	29	18	27	18	16	22	8.62149	2.13583	6.65766	7.60319	8.63645	4.82541	4.00093	7.2419
AT1G13710	16	46	53	24	18	30	34	40	4.31075	12.281	12.1675	10.1376	5.75763	8.04236	8.50198	13.1671
AT1G13730	148	169	190	85	130	183	189	114	39.8744	45.1194	43.6192	35.904	41.5829	49.0584	47.261	37.5262
AT1G13740	52	48	79	24	36	41	64	39	14.0099	12.815	18.1364	10.1376	11.5153	10.9912	16.0037	12.8379
AT1G13750	26	34	41	20	21	41	53	20	7.00496	9.07727	9.41256	8.44799	6.71724	10.9912	13.2531	6.58355
AT1G13770	37	37	42	18	28	47	42	28	9.9686	9.8782	9.64213	7.60319	8.95631	12.5997	10.5024	9.21696
AT1G13780	17	8	16	11	10	14	21	11	4.58017	2.13583	3.67319	4.6464	3.19868	3.7531	5.25122	3.62095
AT1G13790	35	30	55	21	33	40	40	26	9.42976	8.00935	12.6266	8.87039	10.5557	10.7231	10.0023	8.55861
AT1G13800	7	9	7	3	6	4	9	5	1.88595	2.40281	1.60702	1.2672	1.91921	1.07231	2.25052	1.64589
AT1G13810	23	25	29	13	13	25	29	17	6.1967	6.67446	6.65766	5.4912	4.15829	6.70196	7.25169	5.59601
AT1G13820	259	234	253	154	199	204	209	190	69.7802	62.473	58.0824	65.0496	63.6538	54.688	52.2622	62.5437
AT1G13830	1	2	0	0	0	1	2	0	0.269422	0.533957	0	0	0	0.268079	0.500116	0
AT1G13860	51	75	69	32	46	75	60	52	13.7405	20.0234	15.8406	13.5168	14.7139	20.1059	15.0035	17.1172
AT1G13870	55	48	72	28	40	39	62	32	14.8182	12.815	16.5294	11.8272	12.7947	10.4551	15.5036	10.5337
AT1G13880	84	61	81	37	62	63	84	65	22.6314	16.2857	18.5955	15.6288	19.8318	16.8889	21.0049	21.3965
AT1G13900	95	126	137	64	110	116	102	97	25.5951	33.6393	31.4517	27.0336	35.1855	31.0971	25.5059	31.9302
AT1G13910	10	16	11	4	12	14	16	7	2.69422	4.27165	2.52532	1.6896	3.83842	3.7531	4.00093	2.30424
AT1G13920	16	18	29	12	19	19	22	14	4.31075	4.80561	6.65766	5.0688	6.0775	5.09349	5.50128	4.60848
AT1G13930	3491	3949	4917	2479	2975	4210	5311	3230	940.551	1054.3	1128.82	1047.13	951.608	1128.61	1328.06	1063.24
AT1G13940	76	61	95	42	69	79	82	53	20.476	16.2857	21.8096	17.7408	22.0709	21.1782	20.5048	17.4464
AT1G13950	24	21	22	23	31	26	22	20	6.46612	5.60655	5.05064	9.71519	9.91592	6.97004	5.50128	6.58355
AT1G13960	60	45	74	33	55	74	45	39	16.1653	12.014	16.9885	13.9392	17.5928	19.8378	11.2526	12.8379
AT1G13970	10	6	8	4	10	7	7	3	2.69422	1.60187	1.8366	1.6896	3.19868	1.87655	1.75041	0.987532
AT1G13980	182	179	202	121	146	200	184	137	49.0347	47.7891	46.3741	51.1104	46.7008	53.6157	46.0107	45.0973
AT1G13990	55	47	94	38	40	67	92	69	14.8182	12.548	21.58	16.0512	12.7947	17.9613	23.0053	22.7132
AT1G14000	165	187	201	94	152	166	202	133	44.4546	49.925	46.1445	39.7056	48.62	44.501	50.5117	43.7806
AT1G14010	63	93	118	51	54	77	101	78	16.9736	24.829	27.0898	21.5424	17.2729	20.642	25.2559	25.6758
AT1G14020	53	55	70	44	40	57	67	40	14.2793	14.6838	16.0702	18.5856	12.7947	15.2805	16.7539	13.1671
AT1G14030	254	226	320	150	212	259	276	230	68.4331	60.3371	73.4639	63.36	67.8121	69.4323	69.016	75.7108
AT1G14040	17	22	23	15	8	22	18	12	4.58017	5.87353	5.28022	6.336	2.55895	5.89773	4.50105	3.95013
AT1G14060	47	67	62	28	49	58	74	36	12.6628	17.8876	14.2336	11.8272	15.6736	15.5486	18.5043	11.8504
AT1G14070	14	10	14	3	10	20	16	8	3.7719	2.66978	3.21404	1.2672	3.19868	5.36157	4.00093	2.63342
AT1G14080	0	1	1	0	0	0	0	0	0	0.266978	0.229575	0	0	0	0	0
AT1G14090	17	22	20	7	14	18	20	15	4.58017	5.87353	4.59149	2.9568	4.47816	4.82541	5.00116	4.93766
AT1G14100	1	3	2	2	4	1	4	0	0.269422	0.800935	0.459149	0.844799	1.27947	0.268079	1.00023	0
AT1G14120	11	10	10	6	9	14	7	14	2.96364	2.66978	2.29575	2.5344	2.87882	3.7531	1.75041	4.60848
AT1G14130	22	15	24	18	22	23	19	23	5.92728	4.00468	5.50979	7.60319	7.0371	6.16581	4.7511	7.57108
AT1G14140	49	28	44	31	40	60	53	23	13.2017	7.4754	10.1013	13.0944	12.7947	16.0847	13.2531	7.57108
AT1G14150	222	195	220	114	159	183	232	178	59.8116	52.0608	50.5064	48.1536	50.8591	49.0584	58.0135	58.5936
AT1G14160	0	0	0	0	1	0	0	2	0	0	0	0	0.319868	0	0	0.658355
AT1G14170	31	33	55	17	35	24	32	25	8.35207	8.81029	12.6266	7.18079	11.1954	6.43389	8.00186	8.22943
AT1G14180	41	42	40	23	37	32	44	34	11.0463	11.2131	9.18298	9.71519	11.8351	8.57851	11.0026	11.192
AT1G14185	1	1	1	5	1	1	1	0	0.269422	0.266978	0.229575	2.112	0.319868	0.268079	0.250058	0
AT1G14190	4	11	6	6	8	12	9	10	1.07769	2.93676	1.37745	2.5344	2.55895	3.21694	2.25052	3.29177
AT1G14200	16	24	10	8	7	16	26	11	4.31075	6.40748	2.29575	3.3792	2.23908	4.28926	6.50151	3.62095
AT1G14205	16	15	16	6	14	18	16	8	4.31075	4.00468	3.67319	2.5344	4.47816	4.82541	4.00093	2.63342
AT1G14210	38	43	57	26	44	42	53	36	10.238	11.4801	13.0858	10.9824	14.0742	11.2593	13.2531	11.8504
AT1G14230	43	55	67	26	24	49	56	27	11.5851	14.6838	15.3815	10.9824	7.67684	13.1358	14.0033	8.88779
AT1G14240	0	0	3	0	1	3	0	3	0	0	0.688724	0	0.319868	0.804236	0	0.987532
AT1G14250	180	124	424	84	120	120	311	162	48.4959	33.1053	97.3396	35.4816	38.3842	32.1694	77.7681	53.3267
AT1G14260	0	4	5	6	7	4	7	4	0	1.06791	1.14787	2.5344	2.23908	1.07231	1.75041	1.31671
AT1G14270	251	245	208	141	245	228	217	184	67.6248	65.4097	47.7515	59.5584	78.3678	61.1219	54.2626	60.5686
AT1G14280	112	142	124	85	84	117	107	106	30.1752	37.9109	28.4672	35.904	26.8689	31.3652	26.7562	34.8928
AT1G14290	106	113	98	91	93	110	91	88	28.5587	30.1686	22.4983	38.4384	29.7478	29.4886	22.7553	28.9676
AT1G14300	43	39	54	25	31	44	42	36	11.5851	10.4122	12.397	10.56	9.91592	11.7955	10.5024	11.8504
AT1G14310	39	38	47	16	23	43	28	21	10.5074	10.1452	10.79	6.75839	7.35697	11.5274	7.00163	6.91272
AT1G14315	0	1	0	0	0	0	0	0	0	0.266978	0	0	0	0	0	0
AT1G14320	2542	2587	2991	1421	2013	2563	2904	1903	684.87	690.673	686.658	600.23	643.895	687.085	726.169	626.424
AT1G14330	44	37	39	37	26	46	32	36	11.8546	9.8782	8.95341	15.6288	8.31658	12.3316	8.00186	11.8504
AT1G14340	24	29	33	24	32	38	38	30	6.46612	7.74237	7.57596	10.1376	10.2358	10.187	9.50221	9.87532
AT1G14345	514	565	607	370	482	589	570	461	138.483	150.843	139.352	156.288	154.177	157.898	142.533	151.751
AT1G14350	57	66	70	29	49	60	65	40	15.357	17.6206	16.0702	12.2496	15.6736	16.0847	16.2538	13.1671
AT1G14360	84	92	103	57	56	99	100	83	22.6314	24.562	23.6462	24.0768	17.9126	26.5398	25.0058	27.3217
AT1G14370	22	12	16	9	6	23	16	14	5.92728	3.20374	3.67319	3.8016	1.91921	6.16581	4.00093	4.60848
AT1G14380	124	146	173	87	91	156	132	98	33.4083	38.9789	39.7164	36.7488	29.108	41.8203	33.0077	32.2594
AT1G14390	2	6	12	6	3	8	6	2	0.538843	1.60187	2.75489	2.5344	0.959605	2.14463	1.50035	0.658355
AT1G14400	238	192	269	148	169	185	248	188	64.1224	51.2599	61.7556	62.5152	54.0578	49.5945	62.0144	61.8853
AT1G14410	179	130	105	76	137	102	99	118	48.2265	34.7072	24.1053	32.1024	43.822	27.344	24.7558	38.8429
AT1G14420	1	0	0	0	0	1	0	0	0.269422	0	0	0	0	0.268079	0	0
AT1G14430	19	39	27	21	22	39	34	20	5.11901	10.4122	6.19851	8.87039	7.0371	10.4551	8.50198	6.58355
AT1G14440	114	133	119	63	81	118	133	102	30.7141	35.5081	27.3194	26.6112	25.9093	31.6333	33.2577	33.5761
AT1G14450	136	111	159	79	124	137	148	76	36.6413	29.6346	36.5024	33.3696	39.6637	36.7268	37.0086	25.0175
AT1G14455	0	1	1	0	0	1	0	0	0	0.266978	0.229575	0	0	0.268079	0	0
AT1G14460	88	88	90	61	78	88	68	68	23.7091	23.4941	20.6617	25.7664	24.9497	23.5909	17.004	22.3841
AT1G14470	2	5	10	9	4	12	11	7	0.538843	1.33489	2.29575	3.8016	1.27947	3.21694	2.75064	2.30424
AT1G14480	12	10	14	2	11	9	6	10	3.23306	2.66978	3.21404	0.844799	3.51855	2.41271	1.50035	3.29177
AT1G14490	4	7	2	0	1	4	4	5	1.07769	1.86885	0.459149	0	0.319868	1.07231	1.00023	1.64589
AT1G14510	117	120	151	70	103	122	122	95	31.5223	32.0374	34.6658	29.568	32.9464	32.7056	30.5071	31.2718
AT1G14520	26	29	25	15	14	23	24	35	7.00496	7.74237	5.73936	6.336	4.47816	6.16581	6.0014	11.5212
AT1G14530	15	11	14	3	7	13	3	9	4.04132	2.93676	3.21404	1.2672	2.23908	3.48502	0.750174	2.9626
AT1G14540	0	1	0	0	1	2	0	0	0	0.266978	0	0	0.319868	0.536157	0	0
AT1G14560	60	46	63	27	26	43	41	38	16.1653	12.281	14.4632	11.4048	8.31658	11.5274	10.2524	12.5087
AT1G14570	139	152	177	104	124	177	173	132	37.4496	40.5807	40.6347	43.9296	39.6637	47.4499	43.2601	43.4514
AT1G14580	120	101	118	75	81	114	128	86	32.3306	26.9648	27.0898	31.68	25.9093	30.561	32.0074	28.3092
AT1G14590	14	39	45	16	24	27	47	26	3.7719	10.4122	10.3309	6.75839	7.67684	7.23812	11.7527	8.55861
AT1G14600	8	12	13	4	15	13	10	6	2.15537	3.20374	2.98447	1.6896	4.79803	3.48502	2.50058	1.97506
AT1G14610	519	569	650	329	425	624	512	399	139.83	151.911	149.223	138.969	135.944	167.281	128.03	131.342
AT1G14620	62	78	87	38	64	81	82	66	16.7041	20.8243	19.973	16.0512	20.4716	21.7144	20.5048	21.7257
AT1G14630	9	9	13	6	6	10	14	4	2.42479	2.40281	2.98447	2.5344	1.91921	2.68079	3.50081	1.31671
AT1G14640	14	9	9	6	9	16	9	10	3.7719	2.40281	2.06617	2.5344	2.87882	4.28926	2.25052	3.29177
AT1G14642	0	0	0	0	0	1	0	0	0	0	0	0	0	0.268079	0	0
AT1G14650	272	284	391	164	259	295	332	194	73.2827	75.8219	89.7637	69.2735	82.8459	79.0832	83.0193	63.8604
AT1G14660	15	14	21	10	18	18	20	15	4.04132	3.7377	4.82107	4.224	5.75763	4.82541	5.00116	4.93766
AT1G14670	408	411	436	262	339	389	380	320	109.924	109.728	100.095	110.669	108.435	104.283	95.0221	105.337
AT1G14680	5	6	5	7	6	11	8	8	1.34711	1.60187	1.14787	2.9568	1.91921	2.94886	2.00047	2.63342
AT1G14685	129	136	186	96	109	126	190	113	34.7554	36.3091	42.7009	40.5504	34.8657	33.7779	47.511	37.197
AT1G14686	0	0	0	1	0	0	0	0	0	0	0	0.4224	0	0	0	0
AT1G14687	8	7	12	2	5	4	7	3	2.15537	1.86885	2.75489	0.844799	1.59934	1.07231	1.75041	0.987532
AT1G14690	101	101	108	61	84	107	88	100	27.2116	26.9648	24.7941	25.7664	26.8689	28.6844	22.0051	32.9177
AT1G14700	118	127	178	93	96	161	163	128	31.7918	33.9063	40.8643	39.2832	30.7074	43.1606	40.7595	42.1347
AT1G14710	334	377	403	226	287	330	368	232	89.9868	100.651	92.5186	95.4623	91.8022	88.4659	92.0214	76.3691
AT1G14720	212	240	293	155	160	226	242	193	57.1174	64.0748	67.2654	65.472	51.1789	60.5858	60.5141	63.5312
AT1G14730	9	10	8	5	9	12	7	7	2.42479	2.66978	1.8366	2.112	2.87882	3.21694	1.75041	2.30424
AT1G14740	132	182	173	96	135	179	182	134	35.5637	48.5901	39.7164	40.5504	43.1822	47.9861	45.5106	44.1098
AT1G14750	8	5	4	1	1	5	6	2	2.15537	1.33489	0.918298	0.4224	0.319868	1.34039	1.50035	0.658355
AT1G14760	3	3	0	2	0	3	3	0	0.808265	0.800935	0	0.844799	0	0.804236	0.750174	0
AT1G14770	30	30	25	20	17	29	34	26	8.08265	8.00935	5.73936	8.44799	5.43776	7.77428	8.50198	8.55861
AT1G14780	2	0	2	0	1	3	2	1	0.538843	0	0.459149	0	0.319868	0.804236	0.500116	0.329177
AT1G14790	33	35	33	18	28	22	37	27	8.89091	9.34424	7.57596	7.60319	8.95631	5.89773	9.25215	8.88779
AT1G14800	0	0	0	1	0	0	1	0	0	0	0	0.4224	0	0	0.250058	0
AT1G14810	494	591	661	324	432	590	609	440	133.094	157.784	151.749	136.857	138.183	158.166	152.285	144.838
AT1G14820	57	50	65	27	41	67	56	45	15.357	13.3489	14.9223	11.4048	13.1146	17.9613	14.0033	14.813
AT1G14830	237	219	288	149	180	255	202	178	63.8529	58.4683	66.1175	62.9376	57.5763	68.36	50.5117	58.5936
AT1G14840	139	152	144	96	110	134	150	137	37.4496	40.5807	33.0587	40.5504	35.1855	35.9225	37.5087	45.0973
AT1G14850	138	177	196	92	124	192	165	101	37.1802	47.2552	44.9966	38.8608	39.6637	51.4711	41.2596	33.2469
AT1G14860	2	0	1	0	1	1	0	1	0.538843	0	0.229575	0	0.319868	0.268079	0	0.329177
AT1G14870	2	4	2	0	1	4	2	0	0.538843	1.06791	0.459149	0	0.319868	1.07231	0.500116	0
AT1G14880	14	40	112	0	18	63	76	4	3.7719	10.6791	25.7124	0	5.75763	16.8889	19.0044	1.31671
AT1G14890	51	57	63	33	44	65	36	42	13.7405	15.2178	14.4632	13.9392	14.0742	17.4251	9.00209	13.8254
AT1G14900	102	123	134	59	95	102	117	89	27.481	32.8383	30.763	24.9216	30.3875	27.344	29.2568	29.2968
AT1G14910	112	115	132	95	84	145	133	110	30.1752	30.7025	30.3038	40.128	26.8689	38.8714	33.2577	36.2095
AT1G14920	248	250	268	187	236	284	266	189	66.8166	66.7446	61.526	78.9887	75.4889	76.1343	66.5155	62.2145
AT1G14930	0	0	1	0	1	0	0	0	0	0	0.229575	0	0.319868	0	0	0
AT1G14970	32	25	33	23	32	22	36	16	8.62149	6.67446	7.57596	9.71519	10.2358	5.89773	9.00209	5.26684
AT1G14980	348	434	519	232	266	403	492	348	93.7587	115.869	119.149	97.9967	85.085	108.036	123.029	114.554
AT1G14990	40	35	39	28	31	42	55	22	10.7769	9.34424	8.95341	11.8272	9.91592	11.2593	13.7532	7.2419
AT1G15000	85	84	97	53	63	67	88	59	22.9008	22.4262	22.2687	22.3872	20.1517	17.9613	22.0051	19.4215
AT1G15002	2	1	2	0	0	2	2	2	0.538843	0.266978	0.459149	0	0	0.536157	0.500116	0.658355
AT1G15010	4	0	3	1	2	1	1	4	1.07769	0	0.688724	0.4224	0.639737	0.268079	0.250058	1.31671
AT1G15020	50	55	67	29	49	46	66	56	13.4711	14.6838	15.3815	12.2496	15.6736	12.3316	16.5038	18.4339
AT1G15030	119	99	104	57	92	94	116	99	32.0612	26.4309	23.8758	24.0768	29.4279	25.1994	29.0067	32.5885
AT1G15040	5	3	2	2	1	3	5	1	1.34711	0.800935	0.459149	0.844799	0.319868	0.804236	1.25029	0.329177
AT1G15050	0	0	0	0	2	2	0	0	0	0	0	0	0.639737	0.536157	0	0
AT1G15060	86	75	120	56	80	71	88	78	23.1703	20.0234	27.5489	23.6544	25.5895	19.0336	22.0051	25.6758
AT1G15080	32	25	42	19	23	29	37	17	8.62149	6.67446	9.64213	8.02559	7.35697	7.77428	9.25215	5.59601
AT1G15100	11	32	26	10	14	25	20	20	2.96364	8.54331	5.96894	4.224	4.47816	6.70196	5.00116	6.58355
AT1G15110	11	13	17	8	11	13	16	11	2.96364	3.47072	3.90277	3.3792	3.51855	3.48502	4.00093	3.62095
AT1G15120	171	177	213	109	166	176	226	161	46.0711	47.2552	48.8994	46.0416	53.0981	47.1818	56.5131	52.9975
AT1G15125	223	173	211	170	172	180	261	151	60.081	46.1873	48.4402	71.8079	55.0174	48.2541	65.2652	49.7058
AT1G15130	226	237	312	167	196	204	270	183	60.8893	63.2739	71.6273	70.5407	62.6942	54.688	67.5157	60.2394
AT1G15140	716	758	832	449	530	614	734	562	192.906	202.37	191.006	189.657	169.53	164.6	183.543	184.998
AT1G15150	2	2	5	2	7	4	7	1	0.538843	0.533957	1.14787	0.844799	2.23908	1.07231	1.75041	0.329177
AT1G15160	5	4	8	6	4	7	17	5	1.34711	1.06791	1.8366	2.5344	1.27947	1.87655	4.25099	1.64589
AT1G15165	9	7	14	7	12	13	7	9	2.42479	1.86885	3.21404	2.9568	3.83842	3.48502	1.75041	2.9626
AT1G15170	16	24	31	23	12	23	36	19	4.31075	6.40748	7.11681	9.71519	3.83842	6.16581	9.00209	6.25437
AT1G15175	25	14	27	13	16	17	21	22	6.73554	3.7377	6.19851	5.4912	5.11789	4.55734	5.25122	7.2419
AT1G15180	140	139	174	98	107	124	135	117	37.719	37.11	39.946	41.3952	34.2259	33.2417	33.7578	38.5137
AT1G15190	1	2	2	2	2	2	3	1	0.269422	0.533957	0.459149	0.844799	0.639737	0.536157	0.750174	0.329177
AT1G15200	148	222	222	111	131	165	190	118	39.8744	59.2692	50.9656	46.8864	41.9028	44.233	47.511	38.8429
AT1G15210	8	10	9	1	5	17	15	8	2.15537	2.66978	2.06617	0.4224	1.59934	4.55734	3.75087	2.63342
AT1G15215	21	20	20	8	15	17	13	14	5.65785	5.33957	4.59149	3.3792	4.79803	4.55734	3.25076	4.60848
AT1G15220	27	18	22	12	24	16	23	18	7.27438	4.80561	5.05064	5.0688	7.67684	4.28926	5.75134	5.92519
AT1G15230	56	45	55	22	43	42	48	44	15.0876	12.014	12.6266	9.29279	13.7543	11.2593	12.0028	14.4838
AT1G15240	110	92	133	69	79	108	108	73	29.6364	24.562	30.5334	29.1456	25.2696	28.9525	27.0063	24.0299
AT1G15250	56	56	63	42	43	59	48	42	15.0876	14.9508	14.4632	17.7408	13.7543	15.8166	12.0028	13.8254
AT1G15260	115	131	157	115	109	109	135	101	30.9835	34.9742	36.0432	48.576	34.8657	29.2206	33.7578	33.2469
AT1G15270	348	333	373	204	262	375	421	338	93.7587	88.9038	85.6313	86.1695	83.8055	100.529	105.274	111.262
AT1G15280	170	164	197	102	122	177	213	136	45.8017	43.7845	45.2262	43.0848	39.0239	47.4499	53.2624	44.7681
AT1G15290	635	731	754	389	526	651	639	525	171.083	195.161	173.099	164.313	168.251	174.519	159.787	172.818
AT1G15300	14	13	11	10	6	18	12	5	3.7719	3.47072	2.52532	4.224	1.91921	4.82541	3.0007	1.64589
AT1G15310	11	8	18	7	6	18	14	11	2.96364	2.13583	4.13234	2.9568	1.91921	4.82541	3.50081	3.62095
AT1G15320	1	1	0	0	1	0	0	0	0.269422	0.266978	0	0	0.319868	0	0	0
AT1G15330	0	1	0	0	0	4	0	0	0	0.266978	0	0	0	1.07231	0	0
AT1G15340	423	436	500	253	323	444	469	305	113.965	116.403	114.787	106.867	103.317	119.027	117.277	100.399
AT1G15350	41	21	41	20	38	37	33	25	11.0463	5.60655	9.41256	8.44799	12.155	9.91891	8.25192	8.22943
AT1G15360	0	0	0	0	0	1	0	0	0	0	0	0	0	0.268079	0	0
AT1G15370	66	74	95	51	60	98	99	75	17.7818	19.7564	21.8096	21.5424	19.1921	26.2717	24.7558	24.6883
AT1G15380	0	2	0	0	1	2	0	0	0	0.533957	0	0	0.319868	0.536157	0	0
AT1G15385	0	1	0	0	0	0	0	0	0	0.266978	0	0	0	0	0	0
AT1G15390	145	160	149	98	123	154	163	107	39.0661	42.7165	34.2066	41.3952	39.3438	41.2841	40.7595	35.222
AT1G15400	54	59	53	19	51	57	49	60	14.5488	15.7517	12.1675	8.02559	16.3133	15.2805	12.2528	19.7506
AT1G15405	52	56	20	11	17	24	21	15	14.0099	14.9508	4.59149	4.6464	5.43776	6.43389	5.25122	4.93766
AT1G15410	57	41	58	30	49	64	54	48	15.357	10.9461	13.3153	12.672	15.6736	17.157	13.5031	15.8005
AT1G15415	2	1	2	0	4	2	3	1	0.538843	0.266978	0.459149	0	1.27947	0.536157	0.750174	0.329177
AT1G15420	83	100	127	50	67	106	122	67	22.362	26.6978	29.156	21.12	21.4312	28.4163	30.5071	22.0549
AT1G15430	32	23	32	24	21	20	36	16	8.62149	6.1405	7.34639	10.1376	6.71724	5.36157	9.00209	5.26684
AT1G15440	131	217	245	83	101	187	219	119	35.2942	57.9343	56.2458	35.0592	32.3067	50.1307	54.7627	39.1721
AT1G15470	68	76	80	51	40	72	74	61	18.3207	20.2904	18.366	21.5424	12.7947	19.3017	18.5043	20.0798
AT1G15480	82	83	90	47	59	74	67	50	22.0926	22.1592	20.6617	19.8528	18.8722	19.8378	16.7539	16.4589
AT1G15490	33	35	43	27	24	41	37	37	8.89091	9.34424	9.87171	11.4048	7.67684	10.9912	9.25215	12.1796
AT1G15500	873	962	1275	586	794	994	1021	717	235.205	256.833	292.708	247.526	253.975	266.47	255.309	236.02
AT1G15510	72	98	148	52	67	104	126	76	19.3984	26.1639	33.977	21.9648	21.4312	27.8802	31.5073	25.0175
AT1G15520	18	11	27	2	10	17	19	9	4.84959	2.93676	6.19851	0.844799	3.19868	4.55734	4.7511	2.9626
AT1G15530	51	57	58	43	63	57	68	37	13.7405	15.2178	13.3153	18.1632	20.1517	15.2805	17.004	12.1796
AT1G15550	31	47	46	15	30	46	35	22	8.35207	12.548	10.5604	6.336	9.59605	12.3316	8.75203	7.2419
AT1G15570	67	62	75	45	62	76	62	44	18.0513	16.5527	17.2181	19.008	19.8318	20.374	15.5036	14.4838
AT1G15580	5	5	0	3	5	1	2	2	1.34711	1.33489	0	1.2672	1.59934	0.268079	0.500116	0.658355
AT1G15590	0	0	1	0	0	0	0	0	0	0	0.229575	0	0	0	0	0
AT1G15620	0	1	2	0	0	0	0	1	0	0.266978	0.459149	0	0	0	0	0.329177
AT1G15630	0	1	0	0	0	0	0	0	0	0.266978	0	0	0	0	0	0
AT1G15660	113	97	114	61	83	109	100	71	30.4446	25.8969	26.1715	25.7664	26.5491	29.2206	25.0058	23.3716
AT1G15670	30	13	16	9	17	26	23	15	8.08265	3.47072	3.67319	3.8016	5.43776	6.97004	5.75134	4.93766
AT1G15690	5177	5313	5768	3114	4488	5320	5191	3660	1394.8	1418.46	1324.19	1315.35	1435.57	1426.18	1298.05	1204.79
AT1G15700	23	19	24	13	20	20	25	18	6.1967	5.07259	5.50979	5.4912	6.39737	5.36157	6.25145	5.92519
AT1G15710	86	101	132	60	84	104	98	73	23.1703	26.9648	30.3038	25.344	26.8689	27.8802	24.5057	24.0299
AT1G15720	15	14	20	9	16	20	24	8	4.04132	3.7377	4.59149	3.8016	5.11789	5.36157	6.0014	2.63342
AT1G15730	228	253	325	158	171	238	259	178	61.4281	67.5455	74.6117	66.7392	54.6975	63.8027	64.7651	58.5936
AT1G15740	110	125	125	77	107	117	110	122	29.6364	33.3723	28.6968	32.5248	34.2259	31.3652	27.5064	40.1596
AT1G15750	293	286	324	156	249	258	261	229	78.9405	76.3558	74.3822	65.8944	79.6472	69.1643	65.2652	75.3816
AT1G15760	4	4	3	2	3	2	6	5	1.07769	1.06791	0.688724	0.844799	0.959605	0.536157	1.50035	1.64589
AT1G15770	0	0	0	0	1	0	0	0	0	0	0	0	0.319868	0	0	0
AT1G15780	219	224	296	136	140	168	208	153	59.0033	59.8032	67.9541	57.4464	44.7816	45.0372	52.0121	50.3641
AT1G15790	2	5	6	3	4	9	8	4	0.538843	1.33489	1.37745	1.2672	1.27947	2.41271	2.00047	1.31671
AT1G15800	9	5	7	4	6	6	8	9	2.42479	1.33489	1.60702	1.6896	1.91921	1.60847	2.00047	2.9626
AT1G15810	116	144	155	83	107	169	168	122	31.2529	38.4449	35.5841	35.0592	34.2259	45.3053	42.0098	40.1596
AT1G15820	15973	12438	13445	9183	13401	13381	13107	11835	4303.47	3320.68	3086.63	3878.9	4286.56	3587.16	3277.51	3895.81
AT1G15825	12	9	13	9	8	7	9	6	3.23306	2.40281	2.98447	3.8016	2.55895	1.87655	2.25052	1.97506
AT1G15830	28	39	50	32	38	30	34	28	7.54381	10.4122	11.4787	13.5168	12.155	8.04236	8.50198	9.21696
AT1G15840	0	0	0	0	0	3	0	0	0	0	0	0	0	0.804236	0	0
AT1G15860	72	79	102	36	52	90	95	61	19.3984	21.0913	23.4166	15.2064	16.6332	24.1271	23.7555	20.0798
AT1G15870	9	10	12	5	8	11	15	7	2.42479	2.66978	2.75489	2.112	2.55895	2.94886	3.75087	2.30424
AT1G15880	73	77	74	43	73	71	64	74	19.6678	20.5573	16.9885	18.1632	23.3504	19.0336	16.0037	24.3591
AT1G15885	15	7	6	2	13	8	22	8	4.04132	1.86885	1.37745	0.844799	4.15829	2.14463	5.50128	2.63342
AT1G15890	5	12	4	1	15	12	10	8	1.34711	3.20374	0.918298	0.4224	4.79803	3.21694	2.50058	2.63342
AT1G15900	1	0	1	0	0	1	2	0	0.269422	0	0.229575	0	0	0.268079	0.500116	0
AT1G15910	53	64	72	46	48	46	48	44	14.2793	17.0866	16.5294	19.4304	15.3537	12.3316	12.0028	14.4838
AT1G15920	41	54	58	33	46	64	73	47	11.0463	14.4168	13.3153	13.9392	14.7139	17.157	18.2542	15.4713
AT1G15930	658	709	672	383	567	669	681	508	177.279	189.288	154.274	161.779	181.365	179.345	170.29	167.222
AT1G15940	139	158	184	78	95	133	146	111	37.4496	42.1826	42.2417	32.9472	30.3875	35.6544	36.5085	36.5387
AT1G15950	390	348	392	248	357	360	334	295	105.074	92.9085	89.9932	104.755	114.193	96.5083	83.5194	97.1073
AT1G15960	143	126	149	82	132	150	133	92	38.5273	33.6393	34.2066	34.6368	42.2226	40.2118	33.2577	30.2843
AT1G15970	61	65	51	27	49	60	56	39	16.4347	17.3536	11.7083	11.4048	15.6736	16.0847	14.0033	12.8379
AT1G15980	752	777	1046	530	691	755	921	689	202.605	207.442	240.135	223.872	221.029	202.399	230.304	226.803
AT1G15990	2	1	0	3	1	0	2	4	0.538843	0.266978	0	1.2672	0.319868	0	0.500116	1.31671
AT1G16000	53	73	83	49	47	63	90	61	14.2793	19.4894	19.0547	20.6976	15.0338	16.8889	22.5052	20.0798
AT1G16010	105	128	162	71	90	122	168	104	28.2893	34.1732	37.1911	29.9904	28.7882	32.7056	42.0098	34.2344
AT1G16020	70	91	95	48	75	90	84	58	18.8595	24.295	21.8096	20.2752	23.9901	24.1271	21.0049	19.0923
AT1G16022	3	5	2	0	0	1	2	0	0.808265	1.33489	0.459149	0	0	0.268079	0.500116	0
AT1G16025	2	0	0	0	0	0	1	0	0.538843	0	0	0	0	0	0.250058	0
AT1G16030	20	28	26	18	28	17	27	16	5.38843	7.4754	5.96894	7.60319	8.95631	4.55734	6.75157	5.26684
AT1G16040	28	17	32	10	14	23	19	17	7.54381	4.53863	7.34639	4.224	4.47816	6.16581	4.7511	5.59601
AT1G16060	16	16	30	9	10	25	27	9	4.31075	4.27165	6.88724	3.8016	3.19868	6.70196	6.75157	2.9626
AT1G16070	8	6	11	8	8	14	14	5	2.15537	1.60187	2.52532	3.3792	2.55895	3.7531	3.50081	1.64589
AT1G16080	530	476	586	339	453	467	524	452	142.793	127.082	134.531	143.193	144.9	125.193	131.03	148.788
AT1G16090	5	8	24	5	9	18	21	14	1.34711	2.13583	5.50979	2.112	2.87882	4.82541	5.25122	4.60848
AT1G16110	16	22	22	11	13	19	23	11	4.31075	5.87353	5.05064	4.6464	4.15829	5.09349	5.75134	3.62095
AT1G16130	3	1	5	0	1	3	1	1	0.808265	0.266978	1.14787	0	0.319868	0.804236	0.250058	0.329177
AT1G16170	27	30	36	15	33	26	31	26	7.27438	8.00935	8.26468	6.336	10.5557	6.97004	7.7518	8.55861
AT1G16180	329	341	398	229	282	369	362	270	88.6397	91.0396	91.3707	96.7295	90.2029	98.921	90.521	88.8779
AT1G16190	70	50	85	41	42	80	63	45	18.8595	13.3489	19.5138	17.3184	13.4345	21.4463	15.7537	14.813
AT1G16210	175	185	235	109	171	184	219	149	47.1488	49.391	53.95	46.0416	54.6975	49.3265	54.7627	49.0474
AT1G16220	17	11	13	8	8	20	11	9	4.58017	2.93676	2.98447	3.3792	2.55895	5.36157	2.75064	2.9626
AT1G16225	2	0	0	0	0	0	0	0	0.538843	0	0	0	0	0	0	0
AT1G16240	105	104	128	67	89	99	125	99	28.2893	27.7658	29.3855	28.3008	28.4683	26.5398	31.2573	32.5885
AT1G16250	38	38	30	16	21	25	32	24	10.238	10.1452	6.88724	6.75839	6.71724	6.70196	8.00186	7.90025
AT1G16260	41	65	85	33	34	50	76	46	11.0463	17.3536	19.5138	13.9392	10.8755	13.4039	19.0044	15.1422
AT1G16270	123	129	161	94	112	148	140	92	33.1389	34.4402	36.9615	39.7056	35.8253	39.6756	35.0081	30.2843
AT1G16280	84	64	106	33	57	81	84	48	22.6314	17.0866	24.3349	13.9392	18.2325	21.7144	21.0049	15.8005
AT1G16300	20	10	23	9	12	20	21	18	5.38843	2.66978	5.28022	3.8016	3.83842	5.36157	5.25122	5.92519
AT1G16310	10	11	14	5	4	12	11	9	2.69422	2.93676	3.21404	2.112	1.27947	3.21694	2.75064	2.9626
AT1G16320	122	151	149	88	109	134	146	120	32.8694	40.3137	34.2066	37.1712	34.8657	35.9225	36.5085	39.5013
AT1G16330	19	24	31	14	25	18	24	18	5.11901	6.40748	7.11681	5.9136	7.99671	4.82541	6.0014	5.92519
AT1G16340	38	33	41	26	21	36	33	26	10.238	8.81029	9.41256	10.9824	6.71724	9.65083	8.25192	8.55861
AT1G16350	335	447	618	226	297	381	471	320	90.2563	119.339	141.877	95.4623	95.0009	102.138	117.777	105.337
AT1G16360	1	2	2	0	2	1	2	0	0.269422	0.533957	0.459149	0	0.639737	0.268079	0.500116	0
AT1G16370	0	5	3	0	2	3	5	1	0	1.33489	0.688724	0	0.639737	0.804236	1.25029	0.329177
AT1G16390	61	80	65	59	64	67	61	50	16.4347	21.3583	14.9223	24.9216	20.4716	17.9613	15.2535	16.4589
AT1G16400	39	45	66	24	37	46	45	45	10.5074	12.014	15.1519	10.1376	11.8351	12.3316	11.2526	14.813
AT1G16410	859	962	1728	621	792	1092	1149	889	231.433	256.833	396.705	262.31	253.336	292.742	287.317	292.639
AT1G16420	1	1	0	0	1	4	3	0	0.269422	0.266978	0	0	0.319868	1.07231	0.750174	0
AT1G16430	15	11	23	7	5	24	16	17	4.04132	2.93676	5.28022	2.9568	1.59934	6.43389	4.00093	5.59601
AT1G16440	1	1	1	0	2	0	1	0	0.269422	0.266978	0.229575	0	0.639737	0	0.250058	0
AT1G16445	18	23	19	6	15	15	14	12	4.84959	6.1405	4.36192	2.5344	4.79803	4.02118	3.50081	3.95013
AT1G16460	153	175	194	84	115	146	161	120	41.2215	46.7212	44.5375	35.4816	36.7849	39.1395	40.2594	39.5013
AT1G16470	94	83	124	56	75	95	100	71	25.3256	22.1592	28.4672	23.6544	23.9901	25.4675	25.0058	23.3716
AT1G16480	9	12	11	6	12	21	21	13	2.42479	3.20374	2.52532	2.5344	3.83842	5.62965	5.25122	4.2793
AT1G16489	2	3	2	3	0	0	0	1	0.538843	0.800935	0.459149	1.2672	0	0	0	0.329177
AT1G16490	6	4	5	2	4	3	2	5	1.61653	1.06791	1.14787	0.844799	1.27947	0.804236	0.500116	1.64589
AT1G16500	23	13	20	11	16	21	18	10	6.1967	3.47072	4.59149	4.6464	5.11789	5.62965	4.50105	3.29177
AT1G16510	13	8	7	2	6	9	7	3	3.50248	2.13583	1.60702	0.844799	1.91921	2.41271	1.75041	0.987532
AT1G16515	3	3	0	4	2	4	2	1	0.808265	0.800935	0	1.6896	0.639737	1.07231	0.500116	0.329177
AT1G16520	62	43	57	29	38	48	55	39	16.7041	11.4801	13.0858	12.2496	12.155	12.8678	13.7532	12.8379
AT1G16530	10	2	7	3	10	9	8	6	2.69422	0.533957	1.60702	1.2672	3.19868	2.41271	2.00047	1.97506
AT1G16540	27	25	44	21	30	13	28	20	7.27438	6.67446	10.1013	8.87039	9.59605	3.48502	7.00163	6.58355
AT1G16550	21	17	14	5	15	13	20	13	5.65785	4.53863	3.21404	2.112	4.79803	3.48502	5.00116	4.2793
AT1G16560	152	132	173	81	120	130	167	114	40.9521	35.2412	39.7164	34.2144	38.3842	34.8502	41.7597	37.5262
AT1G16570	35	30	38	26	32	34	24	47	9.42976	8.00935	8.72383	10.9824	10.2358	9.11467	6.0014	15.4713
AT1G16590	7	8	14	4	12	5	6	8	1.88595	2.13583	3.21404	1.6896	3.83842	1.34039	1.50035	2.63342
AT1G16610	215	219	201	126	167	232	222	162	57.9257	58.4683	46.1445	53.2224	53.418	62.1942	55.5129	53.3267
AT1G16630	84	81	107	33	82	100	81	63	22.6314	21.6253	24.5645	13.9392	26.2292	26.8079	20.2547	20.7382
AT1G16635	3	1	3	1	0	1	2	0	0.808265	0.266978	0.688724	0.4224	0	0.268079	0.500116	0
AT1G16640	5	4	6	3	2	1	2	3	1.34711	1.06791	1.37745	1.2672	0.639737	0.268079	0.500116	0.987532
AT1G16650	33	14	39	14	28	25	30	23	8.89091	3.7377	8.95341	5.9136	8.95631	6.70196	7.50174	7.57108
AT1G16670	30	25	38	17	19	27	33	19	8.08265	6.67446	8.72383	7.18079	6.0775	7.23812	8.25192	6.25437
AT1G16680	79	69	74	40	41	62	79	45	21.2843	18.4215	16.9885	16.896	13.1146	16.6209	19.7546	14.813
AT1G16690	22	23	23	13	21	17	33	13	5.92728	6.1405	5.28022	5.4912	6.71724	4.55734	8.25192	4.2793
AT1G16700	115	126	157	77	106	121	154	111	30.9835	33.6393	36.0432	32.5248	33.906	32.4375	38.509	36.5387
AT1G16705	0	0	1	1	3	1	1	2	0	0	0.229575	0.4224	0.959605	0.268079	0.250058	0.658355
AT1G16710	121	118	150	98	82	130	131	92	32.6	31.5035	34.4362	41.3952	26.2292	34.8502	32.7576	30.2843
AT1G16720	586	515	646	380	476	527	510	435	157.881	137.494	148.305	160.512	152.257	141.277	127.53	143.192
AT1G16730	18	20	21	8	16	25	22	16	4.84959	5.33957	4.82107	3.3792	5.11789	6.70196	5.50128	5.26684
AT1G16740	97	110	141	81	78	102	135	71	26.1339	29.3676	32.37	34.2144	24.9497	27.344	33.7578	23.3716
AT1G16750	37	35	44	25	25	43	33	43	9.9686	9.34424	10.1013	10.56	7.99671	11.5274	8.25192	14.1546
AT1G16770	1	0	2	2	2	0	4	0	0.269422	0	0.459149	0.844799	0.639737	0	1.00023	0
AT1G16780	65	78	77	33	45	53	56	47	17.5124	20.8243	17.6772	13.9392	14.3941	14.2082	14.0033	15.4713
AT1G16790	51	41	64	32	40	67	76	43	13.7405	10.9461	14.6928	13.5168	12.7947	17.9613	19.0044	14.1546
AT1G16800	45	38	51	23	31	47	52	35	12.124	10.1452	11.7083	9.71519	9.91592	12.5997	13.003	11.5212
AT1G16810	219	243	262	155	208	211	269	193	59.0033	64.8758	60.1485	65.472	66.5326	56.5646	67.2656	63.5312
AT1G16820	2	6	3	4	4	9	3	1	0.538843	1.60187	0.688724	1.6896	1.27947	2.41271	0.750174	0.329177
AT1G16825	13	11	18	9	6	5	10	5	3.50248	2.93676	4.13234	3.8016	1.91921	1.34039	2.50058	1.64589
AT1G16830	10	15	10	8	8	9	6	18	2.69422	4.00468	2.29575	3.3792	2.55895	2.41271	1.50035	5.92519
AT1G16840	110	105	127	81	87	86	135	71	29.6364	28.0327	29.156	34.2144	27.8285	23.0548	33.7578	23.3716
AT1G16850	13	2	4	0	6	5	1	7	3.50248	0.533957	0.918298	0	1.91921	1.34039	0.250058	2.30424
AT1G16858	129	154	128	91	112	133	144	107	34.7554	41.1147	29.3855	38.4384	35.8253	35.6544	36.0084	35.222
AT1G16860	129	154	128	91	112	133	144	107	34.7554	41.1147	29.3855	38.4384	35.8253	35.6544	36.0084	35.222
AT1G16870	140	177	191	87	103	174	164	112	37.719	47.2552	43.8487	36.7488	32.9464	46.6457	41.0095	36.8679
AT1G16880	1232	1273	1569	761	932	1300	1506	969	331.927	339.864	360.203	321.446	298.117	348.502	376.588	318.973
AT1G16890	115	105	115	63	89	101	107	83	30.9835	28.0327	26.4011	26.6112	28.4683	27.0759	26.7562	27.3217
AT1G16900	78	105	103	55	63	79	84	58	21.0149	28.0327	23.6462	23.232	20.1517	21.1782	21.0049	19.0923
AT1G16910	0	0	0	0	0	0	1	0	0	0	0	0	0	0	0.250058	0
AT1G16916	18	17	15	5	7	13	16	5	4.84959	4.53863	3.44362	2.112	2.23908	3.48502	4.00093	1.64589
AT1G16920	133	136	183	82	94	159	180	104	35.8331	36.3091	42.0121	34.6368	30.0676	42.6245	45.0105	34.2344
AT1G16930	9	6	14	8	7	11	13	7	2.42479	1.60187	3.21404	3.3792	2.23908	2.94886	3.25076	2.30424
AT1G16950	0	0	0	0	0	1	0	0	0	0	0	0	0	0.268079	0	0
AT1G16960	26	22	34	14	21	8	35	16	7.00496	5.87353	7.80554	5.9136	6.71724	2.14463	8.75203	5.26684
AT1G16970	50	41	50	28	34	50	46	40	13.4711	10.9461	11.4787	11.8272	10.8755	13.4039	11.5027	13.1671
AT1G17000	0	0	0	0	0	1	0	0	0	0	0	0	0	0.268079	0	0
AT1G17020	6	1	1	0	1	6	3	1	1.61653	0.266978	0.229575	0	0.319868	1.60847	0.750174	0.329177
AT1G17030	5	5	3	1	3	3	1	5	1.34711	1.33489	0.688724	0.4224	0.959605	0.804236	0.250058	1.64589
AT1G17040	12	27	24	15	11	21	21	19	3.23306	7.20842	5.50979	6.336	3.51855	5.62965	5.25122	6.25437
AT1G17050	140	134	161	71	108	129	152	102	37.719	35.7751	36.9615	29.9904	34.5458	34.5821	38.0088	33.5761
AT1G17060	8	7	8	3	9	8	5	6	2.15537	1.86885	1.8366	1.2672	2.87882	2.14463	1.25029	1.97506
AT1G17070	66	67	96	46	59	86	71	57	17.7818	17.8876	22.0392	19.4304	18.8722	23.0548	17.7541	18.7631
AT1G17080	63	67	93	44	62	61	87	68	16.9736	17.8876	21.3504	18.5856	19.8318	16.3528	21.7551	22.3841
AT1G17090	11	8	16	8	9	11	7	12	2.96364	2.13583	3.67319	3.3792	2.87882	2.94886	1.75041	3.95013
AT1G17100	188	221	278	145	170	235	281	190	50.6513	59.0022	63.8217	61.248	54.3776	62.9985	70.2663	62.5437
AT1G17110	199	175	234	135	148	202	220	177	53.6149	46.7212	53.7205	57.024	47.3405	54.1519	55.0128	58.2644
AT1G17120	101	72	93	62	68	93	87	64	27.2116	19.2224	21.3504	26.1888	21.751	24.9313	21.7551	21.0673
AT1G17130	95	102	165	69	80	114	140	96	25.5951	27.2318	37.8798	29.1456	25.5895	30.561	35.0081	31.601
AT1G17140	176	142	203	116	145	194	191	174	47.4182	37.9109	46.6036	48.9984	46.3809	52.0072	47.7611	57.2768
AT1G17145	52	57	67	30	40	51	57	49	14.0099	15.2178	15.3815	12.672	12.7947	13.672	14.2533	16.1297
AT1G17147	6	2	8	5	6	2	4	6	1.61653	0.533957	1.8366	2.112	1.91921	0.536157	1.00023	1.97506
AT1G17160	61	67	113	59	44	74	99	53	16.4347	17.8876	25.9419	24.9216	14.0742	19.8378	24.7558	17.4464
AT1G17170	7	4	13	1	6	15	7	8	1.88595	1.06791	2.98447	0.4224	1.91921	4.02118	1.75041	2.63342
AT1G17180	2	1	1	0	0	2	1	0	0.538843	0.266978	0.229575	0	0	0.536157	0.250058	0
AT1G17190	42	54	60	27	37	38	64	49	11.3157	14.4168	13.7745	11.4048	11.8351	10.187	16.0037	16.1297
AT1G17200	175	151	159	133	161	155	186	179	47.1488	40.3137	36.5024	56.1792	51.4988	41.5522	46.5108	58.9227
AT1G17210	198	264	254	131	186	242	219	187	53.3455	70.4823	58.3119	55.3344	59.4955	64.875	54.7627	61.5561
AT1G17220	1855	1904	2258	1134	1567	1827	1813	1423	499.777	508.327	518.379	479.001	501.234	489.78	453.355	468.419
AT1G17230	52	47	62	25	37	52	42	33	14.0099	12.548	14.2336	10.56	11.8351	13.9401	10.5024	10.8628
AT1G17232	21	12	21	7	11	18	18	9	5.65785	3.20374	4.82107	2.9568	3.51855	4.82541	4.50105	2.9626
AT1G17240	4	2	1	3	1	5	1	0	1.07769	0.533957	0.229575	1.2672	0.319868	1.34039	0.250058	0
AT1G17250	7	9	14	5	11	7	22	8	1.88595	2.40281	3.21404	2.112	3.51855	1.87655	5.50128	2.63342
AT1G17255	10	13	16	7	13	8	26	8	2.69422	3.47072	3.67319	2.9568	4.15829	2.14463	6.50151	2.63342
AT1G17260	2	6	3	3	4	3	9	5	0.538843	1.60187	0.688724	1.2672	1.27947	0.804236	2.25052	1.64589
AT1G17270	20	13	24	17	20	17	21	18	5.38843	3.47072	5.50979	7.18079	6.39737	4.55734	5.25122	5.92519
AT1G17280	54	52	48	34	50	47	47	50	14.5488	13.8829	11.0196	14.3616	15.9934	12.5997	11.7527	16.4589
AT1G17290	385	439	487	260	348	455	467	295	103.727	117.204	111.803	109.824	111.314	121.976	116.777	97.1073
AT1G17330	24	31	37	14	21	16	27	20	6.46612	8.27633	8.49426	5.9136	6.71724	4.28926	6.75157	6.58355
AT1G17340	52	49	52	33	51	53	71	48	14.0099	13.0819	11.9379	13.9392	16.3133	14.2082	17.7541	15.8005
AT1G17345	3	2	3	2	6	3	7	4	0.808265	0.533957	0.688724	0.844799	1.91921	0.804236	1.75041	1.31671
AT1G17350	22	25	32	13	15	20	29	20	5.92728	6.67446	7.34639	5.4912	4.79803	5.36157	7.25169	6.58355
AT1G17360	220	240	226	133	178	183	187	125	59.2728	64.0748	51.8839	56.1792	56.9366	49.0584	46.7609	41.1472
AT1G17370	235	203	243	118	186	198	234	163	63.3141	54.1966	55.7866	49.8432	59.4955	53.0796	58.5136	53.6559
AT1G17380	4	6	19	4	3	8	5	3	1.07769	1.60187	4.36192	1.6896	0.959605	2.14463	1.25029	0.987532
AT1G17400	0	0	1	0	0	0	0	1	0	0	0.229575	0	0	0	0	0.329177
AT1G17410	7	15	11	9	7	10	15	12	1.88595	4.00468	2.52532	3.8016	2.23908	2.68079	3.75087	3.95013
AT1G17420	91	27	46	30	52	47	37	14	24.5174	7.20842	10.5604	12.672	16.6332	12.5997	9.25215	4.60848
AT1G17430	25	16	32	24	17	17	18	11	6.73554	4.27165	7.34639	10.1376	5.43776	4.55734	4.50105	3.62095
AT1G17440	132	124	150	97	121	120	130	100	35.5637	33.1053	34.4362	40.9728	38.7041	32.1694	32.5076	32.9177
AT1G17450	89	76	102	34	57	78	69	56	23.9785	20.2904	23.4166	14.3616	18.2325	20.9101	17.254	18.4339
AT1G17455	24	24	24	13	16	28	31	23	6.46612	6.40748	5.50979	5.4912	5.11789	7.5062	7.7518	7.57108
AT1G17460	18	21	30	14	19	36	34	23	4.84959	5.60655	6.88724	5.9136	6.0775	9.65083	8.50198	7.57108
AT1G17470	139	156	203	110	117	164	148	123	37.4496	41.6486	46.6036	46.464	37.4246	43.9649	37.0086	40.4888
AT1G17480	18	22	27	11	21	23	17	19	4.84959	5.87353	6.19851	4.6464	6.71724	6.16581	4.25099	6.25437
AT1G17490	47	30	44	22	25	37	68	30	12.6628	8.00935	10.1013	9.29279	7.99671	9.91891	17.004	9.87532
AT1G17500	76	70	98	53	61	74	85	62	20.476	18.6885	22.4983	22.3872	19.512	19.8378	21.2549	20.409
AT1G17510	16	14	23	14	11	15	25	18	4.31075	3.7377	5.28022	5.9136	3.51855	4.02118	6.25145	5.92519
AT1G17520	33	29	40	32	42	33	34	38	8.89091	7.74237	9.18298	13.5168	13.4345	8.84659	8.50198	12.5087
AT1G17530	68	77	98	33	38	82	76	43	18.3207	20.5573	22.4983	13.9392	12.155	21.9824	19.0044	14.1546
AT1G17540	0	0	0	0	0	1	0	0	0	0	0	0	0	0.268079	0	0
AT1G17550	132	119	145	67	95	140	137	96	35.5637	31.7704	33.2883	28.3008	30.3875	37.531	34.258	31.601
AT1G17560	40	33	38	15	27	38	47	29	10.7769	8.81029	8.72383	6.336	8.63645	10.187	11.7527	9.54614
AT1G17580	153	146	166	82	105	148	141	112	41.2215	38.9789	38.1094	34.6368	33.5862	39.6756	35.2582	36.8679
AT1G17590	10	13	23	13	14	15	26	16	2.69422	3.47072	5.28022	5.4912	4.47816	4.02118	6.50151	5.26684
AT1G17600	19	16	41	7	18	23	40	19	5.11901	4.27165	9.41256	2.9568	5.75763	6.16581	10.0023	6.25437
AT1G17610	10	9	24	6	8	8	12	4	2.69422	2.40281	5.50979	2.5344	2.55895	2.14463	3.0007	1.31671
AT1G17620	107	125	147	87	85	104	91	101	28.8281	33.3723	33.7475	36.7488	27.1888	27.8802	22.7553	33.2469
AT1G17630	10	15	24	10	3	17	16	11	2.69422	4.00468	5.50979	4.224	0.959605	4.55734	4.00093	3.62095
AT1G17640	25	21	26	12	13	13	16	22	6.73554	5.60655	5.96894	5.0688	4.15829	3.48502	4.00093	7.2419
AT1G17650	275	252	313	179	246	251	240	252	74.091	67.2786	71.8568	75.6095	78.6876	67.2877	60.014	82.9527
AT1G17665	14	29	68	20	25	44	69	25	3.7719	7.74237	15.6111	8.44799	7.99671	11.7955	17.254	8.22943
AT1G17680	65	60	79	43	46	68	76	50	17.5124	16.0187	18.1364	18.1632	14.7139	18.2293	19.0044	16.4589
AT1G17690	112	124	156	85	77	118	131	84	30.1752	33.1053	35.8136	35.904	24.6299	31.6333	32.7576	27.6509
AT1G17700	20	12	18	9	13	12	11	14	5.38843	3.20374	4.13234	3.8016	4.15829	3.21694	2.75064	4.60848
AT1G17710	1	3	2	1	0	1	2	0	0.269422	0.800935	0.459149	0.4224	0	0.268079	0.500116	0
AT1G17720	172	152	201	99	138	176	168	151	46.3405	40.5807	46.1445	41.8176	44.1418	47.1818	42.0098	49.7058
AT1G17730	90	111	101	68	81	97	83	89	24.2479	29.6346	23.187	28.7232	25.9093	26.0036	20.7548	29.2968
AT1G17744	29	21	32	16	18	29	23	14	7.81323	5.60655	7.34639	6.75839	5.75763	7.77428	5.75134	4.60848
AT1G17745	113	71	130	52	78	117	110	54	30.4446	18.9555	29.8447	21.9648	24.9497	31.3652	27.5064	17.7756
AT1G17750	10	12	12	4	13	9	11	4	2.69422	3.20374	2.75489	1.6896	4.15829	2.41271	2.75064	1.31671
AT1G17760	73	49	63	38	48	55	54	55	19.6678	13.0819	14.4632	16.0512	15.3537	14.7443	13.5031	18.1047
AT1G17780	32	15	23	11	25	12	22	23	8.62149	4.00468	5.28022	4.6464	7.99671	3.21694	5.50128	7.57108
AT1G17790	29	27	32	10	33	31	26	23	7.81323	7.20842	7.34639	4.224	10.5557	8.31043	6.50151	7.57108
AT1G17810	2	0	0	0	0	7	0	1	0.538843	0	0	0	0	1.87655	0	0.329177
AT1G17820	55	58	73	44	54	79	68	60	14.8182	15.4847	16.7589	18.5856	17.2729	21.1782	17.004	19.7506
AT1G17830	10	9	8	2	8	10	11	9	2.69422	2.40281	1.8366	0.844799	2.55895	2.68079	2.75064	2.9626
AT1G17840	440	526	552	353	408	487	526	364	118.546	140.431	126.725	149.107	130.506	130.554	131.531	119.821
AT1G17850	180	176	210	116	125	200	227	140	48.4959	46.9882	48.2107	48.9984	39.9835	53.6157	56.7632	46.0848
AT1G17860	19	31	40	16	22	35	38	27	5.11901	8.27633	9.18298	6.75839	7.0371	9.38275	9.50221	8.88779
AT1G17870	22	22	14	13	11	24	19	11	5.92728	5.87353	3.21404	5.4912	3.51855	6.43389	4.7511	3.62095
AT1G17880	556	631	866	375	461	572	861	440	149.798	168.463	198.812	158.4	147.459	153.341	215.3	144.838
AT1G17890	153	139	177	89	111	161	161	122	41.2215	37.11	40.6347	37.5936	35.5054	43.1606	40.2594	40.1596
AT1G17920	23	35	31	19	19	18	22	29	6.1967	9.34424	7.11681	8.02559	6.0775	4.82541	5.50128	9.54614
AT1G17930	34	39	48	28	25	40	47	38	9.16034	10.4122	11.0196	11.8272	7.99671	10.7231	11.7527	12.5087
AT1G17940	27	42	40	19	22	36	34	28	7.27438	11.2131	9.18298	8.02559	7.0371	9.65083	8.50198	9.21696
AT1G17950	0	1	2	0	0	0	1	1	0	0.266978	0.459149	0	0	0	0.250058	0.329177
AT1G17960	1	1	4	0	0	1	0	0	0.269422	0.266978	0.918298	0	0	0.268079	0	0
AT1G17970	79	74	88	52	46	70	85	58	21.2843	19.7564	20.2026	21.9648	14.7139	18.7655	21.2549	19.0923
AT1G17980	89	91	100	57	59	79	90	80	23.9785	24.295	22.9575	24.0768	18.8722	21.1782	22.5052	26.3342
AT1G18030	27	26	30	20	19	39	31	22	7.27438	6.94144	6.88724	8.44799	6.0775	10.4551	7.7518	7.2419
AT1G18040	32	29	42	28	29	32	42	25	8.62149	7.74237	9.64213	11.8272	9.27618	8.57851	10.5024	8.22943
AT1G18060	411	387	419	265	328	370	448	346	110.732	103.321	96.1917	111.936	104.917	99.1891	112.026	113.895
AT1G18070	450	506	615	293	387	515	522	389	121.24	135.091	141.188	123.763	123.789	138.06	130.53	128.05
AT1G18075	0	0	2	1	2	3	3	0	0	0	0.459149	0.4224	0.639737	0.804236	0.750174	0
AT1G18080	3428	3482	3921	2032	2783	3451	3563	2688	923.577	929.619	900.162	858.316	890.194	925.139	890.957	884.828
AT1G18090	66	66	101	29	51	59	72	62	17.7818	17.6206	23.187	12.2496	16.3133	15.8166	18.0042	20.409
AT1G18100	21	35	40	9	22	30	34	23	5.65785	9.34424	9.18298	3.8016	7.0371	8.04236	8.50198	7.57108
AT1G18140	4	10	9	4	8	7	7	6	1.07769	2.66978	2.06617	1.6896	2.55895	1.87655	1.75041	1.97506
AT1G18150	185	165	252	112	162	172	236	159	49.843	44.0514	57.8528	47.3088	51.8187	46.1095	59.0137	52.3392
AT1G18160	91	96	118	56	88	87	103	78	24.5174	25.6299	27.0898	23.6544	28.1484	23.3228	25.756	25.6758
AT1G18170	175	168	174	115	136	162	158	156	47.1488	44.8524	39.946	48.576	43.5021	43.4287	39.5092	51.3517
AT1G18180	8	11	10	5	6	4	7	7	2.15537	2.93676	2.29575	2.112	1.91921	1.07231	1.75041	2.30424
AT1G18190	59	49	74	36	44	61	67	52	15.8959	13.0819	16.9885	15.2064	14.0742	16.3528	16.7539	17.1172
AT1G18200	3	1	1	0	0	2	1	0	0.808265	0.266978	0.229575	0	0	0.536157	0.250058	0
AT1G18210	162	136	208	113	143	151	190	148	43.6463	36.3091	47.7515	47.7312	45.7412	40.4799	47.511	48.7182
AT1G18250	157	115	179	73	134	152	159	116	42.2992	30.7025	41.0938	30.8352	42.8624	40.7479	39.7592	38.1846
AT1G18260	140	152	124	109	113	129	144	122	37.719	40.5807	28.4672	46.0416	36.1451	34.5821	36.0084	40.1596
AT1G18265	15	28	38	11	14	19	44	11	4.04132	7.4754	8.72383	4.6464	4.47816	5.09349	11.0026	3.62095
AT1G18270	100	112	132	66	75	122	108	83	26.9422	29.9016	30.3038	27.8784	23.9901	32.7056	27.0063	27.3217
AT1G18290	0	0	0	0	0	0	2	0	0	0	0	0	0	0	0.500116	0
AT1G18300	27	20	15	15	20	12	28	15	7.27438	5.33957	3.44362	6.336	6.39737	3.21694	7.00163	4.93766
AT1G18320	0	1	1	0	1	0	2	1	0	0.266978	0.229575	0	0.319868	0	0.500116	0.329177
AT1G18330	12	9	17	11	11	13	12	10	3.23306	2.40281	3.90277	4.6464	3.51855	3.48502	3.0007	3.29177
AT1G18335	20	22	24	15	18	23	27	22	5.38843	5.87353	5.50979	6.336	5.75763	6.16581	6.75157	7.2419
AT1G18340	38	45	59	18	25	40	31	35	10.238	12.014	13.5449	7.60319	7.99671	10.7231	7.7518	11.5212
AT1G18350	2	3	3	1	4	2	1	1	0.538843	0.800935	0.688724	0.4224	1.27947	0.536157	0.250058	0.329177
AT1G18360	161	138	177	91	131	141	165	101	43.3769	36.843	40.6347	38.4384	41.9028	37.7991	41.2596	33.2469
AT1G18370	190	182	266	113	144	192	189	149	51.1901	48.5901	61.0668	47.7312	46.061	51.4711	47.261	49.0474
AT1G18382	0	0	1	1	0	4	1	0	0	0	0.229575	0.4224	0	1.07231	0.250058	0
AT1G18390	14	15	19	12	19	19	17	16	3.7719	4.00468	4.36192	5.0688	6.0775	5.09349	4.25099	5.26684
AT1G18400	27	16	15	17	18	23	27	14	7.27438	4.27165	3.44362	7.18079	5.75763	6.16581	6.75157	4.60848
AT1G18410	2	1	0	0	1	0	1	0	0.538843	0.266978	0	0	0.319868	0	0.250058	0
AT1G18415	23	31	37	18	24	22	27	26	6.1967	8.27633	8.49426	7.60319	7.67684	5.89773	6.75157	8.55861
AT1G18420	10	21	26	12	10	15	20	19	2.69422	5.60655	5.96894	5.0688	3.19868	4.02118	5.00116	6.25437
AT1G18440	94	90	85	39	71	78	80	68	25.3256	24.0281	19.5138	16.4736	22.7107	20.9101	20.0047	22.3841
AT1G18450	117	117	134	73	98	113	124	100	31.5223	31.2365	30.763	30.8352	31.3471	30.2929	31.0072	32.9177
AT1G18460	151	125	129	92	115	143	125	117	40.6827	33.3723	29.6151	38.8608	36.7849	38.3352	31.2573	38.5137
AT1G18470	63	56	87	28	48	63	85	52	16.9736	14.9508	19.973	11.8272	15.3537	16.8889	21.2549	17.1172
AT1G18480	66	64	83	38	60	76	102	55	17.7818	17.0866	19.0547	16.0512	19.1921	20.374	25.5059	18.1047
AT1G18485	84	57	74	39	74	43	87	56	22.6314	15.2178	16.9885	16.4736	23.6703	11.5274	21.7551	18.4339
AT1G18486	0	0	0	0	0	1	0	0	0	0	0	0	0	0.268079	0	0
AT1G18490	66	60	64	34	39	63	60	48	17.7818	16.0187	14.6928	14.3616	12.4749	16.8889	15.0035	15.8005
AT1G18500	281	276	332	172	217	270	223	197	75.7075	73.686	76.2188	72.6527	69.4114	72.3812	55.763	64.8479
AT1G18510	0	0	0	0	0	0	1	0	0	0	0	0	0	0	0.250058	0
AT1G18540	1334	1478	1785	786	1061	1536	1691	1116	359.409	394.594	409.791	332.006	339.38	411.769	422.848	367.362
AT1G18550	24	39	41	14	20	35	42	25	6.46612	10.4122	9.41256	5.9136	6.39737	9.38275	10.5024	8.22943
AT1G18560	20	23	29	10	17	27	22	17	5.38843	6.1405	6.65766	4.224	5.43776	7.23812	5.50128	5.59601
AT1G18570	31	17	26	15	21	23	22	13	8.35207	4.53863	5.96894	6.336	6.71724	6.16581	5.50128	4.2793
AT1G18580	74	75	85	40	62	71	67	58	19.9372	20.0234	19.5138	16.896	19.8318	19.0336	16.7539	19.0923
AT1G18590	164	171	277	122	163	236	197	162	44.1852	45.6533	63.5922	51.5328	52.1385	63.2665	49.2615	53.3267
AT1G18600	65	61	61	36	40	47	68	37	17.5124	16.2857	14.004	15.2064	12.7947	12.5997	17.004	12.1796
AT1G18610	36	32	48	26	30	30	50	30	9.69918	8.54331	11.0196	10.9824	9.59605	8.04236	12.5029	9.87532
AT1G18620	258	234	279	177	236	237	267	203	69.5108	62.473	64.0513	74.7647	75.4889	63.5346	66.7655	66.823
AT1G18630	30	37	46	16	27	52	41	33	8.08265	9.8782	10.5604	6.75839	8.63645	13.9401	10.2524	10.8628
AT1G18640	89	83	115	71	79	98	104	88	23.9785	22.1592	26.4011	29.9904	25.2696	26.2717	26.006	28.9676
AT1G18650	134	146	143	92	126	137	133	89	36.1025	38.9789	32.8292	38.8608	40.3034	36.7268	33.2577	29.2968
AT1G18660	130	164	205	97	139	154	184	134	35.0248	43.7845	47.0628	40.9728	44.4617	41.2841	46.0107	44.1098
AT1G18670	44	58	60	21	38	44	60	29	11.8546	15.4847	13.7745	8.87039	12.155	11.7955	15.0035	9.54614
AT1G18680	23	26	19	15	19	9	30	24	6.1967	6.94144	4.36192	6.336	6.0775	2.41271	7.50174	7.90025
AT1G18690	16	15	26	14	12	17	18	12	4.31075	4.00468	5.96894	5.9136	3.83842	4.55734	4.50105	3.95013
AT1G18700	107	110	142	59	98	103	134	102	28.8281	29.3676	32.5996	24.9216	31.3471	27.6121	33.5078	33.5761
AT1G18710	13	9	16	7	14	14	10	15	3.50248	2.40281	3.67319	2.9568	4.47816	3.7531	2.50058	4.93766
AT1G18720	171	218	293	155	147	226	275	211	46.0711	58.2013	67.2654	65.472	47.0207	60.5858	68.766	69.4564
AT1G18730	295	289	281	176	239	266	263	245	79.4794	77.1568	64.5105	74.3423	76.4485	71.3089	65.7653	80.6484
AT1G18735	7	11	13	5	5	8	2	9	1.88595	2.93676	2.98447	2.112	1.59934	2.14463	0.500116	2.9626
AT1G18740	103	81	73	53	105	96	96	70	27.7504	21.6253	16.7589	22.3872	33.5862	25.7355	24.0056	23.0424
AT1G18745	6	11	8	4	3	11	8	6	1.61653	2.93676	1.8366	1.6896	0.959605	2.94886	2.00047	1.97506
AT1G18750	7	8	13	9	16	7	8	6	1.88595	2.13583	2.98447	3.8016	5.11789	1.87655	2.00047	1.97506
AT1G18773	10	10	13	3	9	8	16	10	2.69422	2.66978	2.98447	1.2672	2.87882	2.14463	4.00093	3.29177
AT1G18780	1	0	0	0	0	0	1	0	0.269422	0	0	0	0	0	0.250058	0
AT1G18800	80	113	110	60	74	113	123	75	21.5537	30.1686	25.2532	25.344	23.6703	30.2929	30.7572	24.6883
AT1G18810	75	64	85	51	76	62	110	63	20.2066	17.0866	19.5138	21.5424	24.31	16.6209	27.5064	20.7382
AT1G18830	2	1	0	1	2	2	1	1	0.538843	0.266978	0	0.4224	0.639737	0.536157	0.250058	0.329177
AT1G18835	1	2	1	0	1	0	3	1	0.269422	0.533957	0.229575	0	0.319868	0	0.750174	0.329177
AT1G18840	102	111	119	73	66	98	93	87	27.481	29.6346	27.3194	30.8352	21.1113	26.2717	23.2554	28.6384
AT1G18850	48	67	75	40	49	59	89	47	12.9322	17.8876	17.2181	16.896	15.6736	15.8166	22.2552	15.4713
AT1G18860	1	0	0	0	1	0	1	0	0.269422	0	0	0	0.319868	0	0.250058	0
AT1G18870	10	9	6	4	5	10	8	6	2.69422	2.40281	1.37745	1.6896	1.59934	2.68079	2.00047	1.97506
AT1G18871	0	0	0	0	1	0	0	0	0	0	0	0	0.319868	0	0	0
AT1G18880	21	18	25	9	17	20	36	20	5.65785	4.80561	5.73936	3.8016	5.43776	5.36157	9.00209	6.58355
AT1G18890	79	76	109	53	58	91	99	66	21.2843	20.2904	25.0236	22.3872	18.5524	24.3951	24.7558	21.7257
AT1G18900	93	77	94	47	64	90	102	60	25.0562	20.5573	21.58	19.8528	20.4716	24.1271	25.5059	19.7506
AT1G18910	13	18	24	17	13	19	21	20	3.50248	4.80561	5.50979	7.18079	4.15829	5.09349	5.25122	6.58355
AT1G18940	3	3	3	2	3	4	3	3	0.808265	0.800935	0.688724	0.844799	0.959605	1.07231	0.750174	0.987532
AT1G18950	101	118	124	46	67	113	110	78	27.2116	31.5035	28.4672	19.4304	21.4312	30.2929	27.5064	25.6758
AT1G18960	0	0	0	0	0	1	0	0	0	0	0	0	0	0.268079	0	0
AT1G18980	1	2	3	0	1	2	1	0	0.269422	0.533957	0.688724	0	0.319868	0.536157	0.250058	0
AT1G18990	3	0	0	7	0	1	1	5	0.808265	0	0	2.9568	0	0.268079	0.250058	1.64589
AT1G19000	543	519	607	363	474	519	538	487	146.296	138.562	139.352	153.331	151.618	139.133	134.531	160.309
AT1G19010	25	24	18	16	29	25	38	20	6.73554	6.40748	4.13234	6.75839	9.27618	6.70196	9.50221	6.58355
AT1G19020	10	8	8	7	8	9	19	6	2.69422	2.13583	1.8366	2.9568	2.55895	2.41271	4.7511	1.97506
AT1G19025	11	10	5	6	9	19	12	14	2.96364	2.66978	1.14787	2.5344	2.87882	5.09349	3.0007	4.60848
AT1G19030	0	0	0	0	0	0	1	0	0	0	0	0	0	0	0.250058	0
AT1G19040	0	1	0	0	0	0	0	0	0	0.266978	0	0	0	0	0	0
AT1G19050	83	79	78	45	74	80	71	56	22.362	21.0913	17.9068	19.008	23.6703	21.4463	17.7541	18.4339
AT1G19070	0	1	1	0	1	0	0	1	0	0.266978	0.229575	0	0.319868	0	0	0.329177
AT1G19080	7	6	12	3	2	5	9	1	1.88595	1.60187	2.75489	1.2672	0.639737	1.34039	2.25052	0.329177
AT1G19100	46	37	46	23	27	33	51	39	12.3934	9.8782	10.5604	9.71519	8.63645	8.84659	12.753	12.8379
AT1G19110	137	126	146	85	133	137	156	110	36.9108	33.6393	33.5179	35.904	42.5425	36.7268	39.0091	36.2095
AT1G19120	57	52	78	30	34	62	61	65	15.357	13.8829	17.9068	12.672	10.8755	16.6209	15.2535	21.3965
AT1G19130	69	59	74	42	60	60	74	60	18.5901	15.7517	16.9885	17.7408	19.1921	16.0847	18.5043	19.7506
AT1G19140	73	63	88	36	57	72	75	66	19.6678	16.8196	20.2026	15.2064	18.2325	19.3017	18.7544	21.7257
AT1G19150	572	521	555	318	535	463	499	448	154.109	139.096	127.414	134.323	171.13	124.12	124.779	147.471
AT1G19160	0	0	1	0	1	1	0	0	0	0	0.229575	0	0.319868	0.268079	0	0
AT1G19170	51	45	65	42	42	63	66	57	13.7405	12.014	14.9223	17.7408	13.4345	16.8889	16.5038	18.7631
AT1G19180	72	27	48	17	58	39	44	36	19.3984	7.20842	11.0196	7.18079	18.5524	10.4551	11.0026	11.8504
AT1G19190	2	0	3	1	2	3	2	0	0.538843	0	0.688724	0.4224	0.639737	0.804236	0.500116	0
AT1G19200	7	5	10	1	4	7	9	4	1.88595	1.33489	2.29575	0.4224	1.27947	1.87655	2.25052	1.31671
AT1G19210	1	0	0	0	0	0	0	0	0.269422	0	0	0	0	0	0	0
AT1G19220	64	61	74	27	57	56	56	60	17.243	16.2857	16.9885	11.4048	18.2325	15.0124	14.0033	19.7506
AT1G19230	3	2	1	1	3	2	2	0	0.808265	0.533957	0.229575	0.4224	0.959605	0.536157	0.500116	0
AT1G19240	27	26	36	11	21	28	24	15	7.27438	6.94144	8.26468	4.6464	6.71724	7.5062	6.0014	4.93766
AT1G19250	1	0	0	0	0	2	1	0	0.269422	0	0	0	0	0.536157	0.250058	0
AT1G19270	32	49	59	33	35	46	49	36	8.62149	13.0819	13.5449	13.9392	11.1954	12.3316	12.2528	11.8504
AT1G19290	24	32	33	18	26	30	40	23	6.46612	8.54331	7.57596	7.60319	8.31658	8.04236	10.0023	7.57108
AT1G19300	53	59	74	43	43	63	62	49	14.2793	15.7517	16.9885	18.1632	13.7543	16.8889	15.5036	16.1297
AT1G19310	64	63	57	37	62	62	56	52	17.243	16.8196	13.0858	15.6288	19.8318	16.6209	14.0033	17.1172
AT1G19320	0	0	0	1	1	1	0	0	0	0	0	0.4224	0.319868	0.268079	0	0
AT1G19330	33	26	27	20	29	37	33	13	8.89091	6.94144	6.19851	8.44799	9.27618	9.91891	8.25192	4.2793
AT1G19340	12	8	22	5	5	8	13	11	3.23306	2.13583	5.05064	2.112	1.59934	2.14463	3.25076	3.62095
AT1G19350	404	419	439	264	364	351	442	373	108.846	111.864	100.783	111.514	116.432	94.0956	110.526	122.783
AT1G19360	72	102	106	58	81	102	98	68	19.3984	27.2318	24.3349	24.4992	25.9093	27.344	24.5057	22.3841
AT1G19370	120	134	184	90	111	116	143	122	32.3306	35.7751	42.2417	38.016	35.5054	31.0971	35.7583	40.1596
AT1G19371	0	0	0	0	2	0	0	0	0	0	0	0	0.639737	0	0	0
AT1G19380	10	10	7	1	12	13	14	5	2.69422	2.66978	1.60702	0.4224	3.83842	3.48502	3.50081	1.64589
AT1G19394	0	0	0	1	0	0	0	1	0	0	0	0.4224	0	0	0	0.329177
AT1G19396	6	9	12	2	5	3	8	4	1.61653	2.40281	2.75489	0.844799	1.59934	0.804236	2.00047	1.31671
AT1G19397	4	11	6	2	2	3	9	2	1.07769	2.93676	1.37745	0.844799	0.639737	0.804236	2.25052	0.658355
AT1G19400	114	106	97	70	80	125	88	79	30.7141	28.2997	22.2687	29.568	25.5895	33.5098	22.0051	26.005
AT1G19415	0	2	0	1	1	1	0	0	0	0.533957	0	0.4224	0.319868	0.268079	0	0
AT1G19420	0	3	1	0	1	1	4	1	0	0.800935	0.229575	0	0.319868	0.268079	1.00023	0.329177
AT1G19430	106	114	146	64	82	102	118	101	28.5587	30.4355	33.5179	27.0336	26.2292	27.344	29.5069	33.2469
AT1G19440	147	174	176	89	151	148	164	107	39.605	46.4542	40.4051	37.5936	48.3001	39.6756	41.0095	35.222
AT1G19450	221	256	264	136	182	267	265	172	59.5422	68.3465	60.6077	57.4464	58.216	71.577	66.2654	56.6185
AT1G19470	0	0	0	0	0	1	0	0	0	0	0	0	0	0.268079	0	0
AT1G19480	36	33	26	21	27	36	42	22	9.69918	8.81029	5.96894	8.87039	8.63645	9.65083	10.5024	7.2419
AT1G19485	67	61	72	56	49	66	73	68	18.0513	16.2857	16.5294	23.6544	15.6736	17.6932	18.2542	22.3841
AT1G19490	5	7	11	3	7	11	8	7	1.34711	1.86885	2.52532	1.2672	2.23908	2.94886	2.00047	2.30424
AT1G19510	2	1	3	1	4	1	2	6	0.538843	0.266978	0.688724	0.4224	1.27947	0.268079	0.500116	1.97506
AT1G19520	191	235	312	111	166	218	216	138	51.4595	62.7399	71.6273	46.8864	53.0981	58.4411	54.0126	45.4265
AT1G19530	1	1	7	0	0	7	5	2	0.269422	0.266978	1.60702	0	0	1.87655	1.25029	0.658355
AT1G19540	4	5	5	6	2	6	2	4	1.07769	1.33489	1.14787	2.5344	0.639737	1.60847	0.500116	1.31671
AT1G19560	1	5	2	1	0	1	3	1	0.269422	1.33489	0.459149	0.4224	0	0.268079	0.750174	0.329177
AT1G19570	477	539	863	308	370	599	672	422	128.514	143.901	198.123	130.099	118.351	160.579	168.039	138.913
AT1G19580	119	119	151	75	100	130	138	109	32.0612	31.7704	34.6658	31.68	31.9868	34.8502	34.508	35.8803
AT1G19600	129	165	212	94	119	188	185	120	34.7554	44.0514	48.6698	39.7056	38.0643	50.3988	46.2608	39.5013
AT1G19610	1	4	3	3	1	7	1	0	0.269422	1.06791	0.688724	1.2672	0.319868	1.87655	0.250058	0
AT1G19620	4	4	3	2	3	1	3	4	1.07769	1.06791	0.688724	0.844799	0.959605	0.268079	0.750174	1.31671
AT1G19630	4	2	1	1	0	2	6	1	1.07769	0.533957	0.229575	0.4224	0	0.536157	1.50035	0.329177
AT1G19640	18	20	26	11	17	10	12	12	4.84959	5.33957	5.96894	4.6464	5.43776	2.68079	3.0007	3.95013
AT1G19650	59	60	73	44	61	45	67	63	15.8959	16.0187	16.7589	18.5856	19.512	12.0635	16.7539	20.7382
AT1G19660	204	216	194	145	177	195	183	184	54.962	57.6673	44.5375	61.248	56.6167	52.2753	45.7606	60.5686
AT1G19670	345	349	551	319	342	333	424	377	92.9505	93.1755	126.496	134.745	109.395	89.2702	106.025	124.1
AT1G19680	54	70	66	39	49	64	69	52	14.5488	18.6885	15.1519	16.4736	15.6736	17.157	17.254	17.1172
AT1G19690	35	33	54	24	44	24	54	38	9.42976	8.81029	12.397	10.1376	14.0742	6.43389	13.5031	12.5087
AT1G19700	65	73	86	54	72	68	73	59	17.5124	19.4894	19.7434	22.8096	23.0305	18.2293	18.2542	19.4215
AT1G19710	48	38	67	32	52	48	65	35	12.9322	10.1452	15.3815	13.5168	16.6332	12.8678	16.2538	11.5212
AT1G19715	239	232	363	174	204	235	323	231	64.3918	61.939	83.3356	73.4975	65.2531	62.9985	80.7688	76.0399
AT1G19720	288	329	422	216	244	280	333	313	77.5934	87.8359	96.8805	91.2383	78.0479	75.062	83.2694	103.032
AT1G19730	37	28	35	27	22	30	49	35	9.9686	7.4754	8.03511	11.4048	7.0371	8.04236	12.2528	11.5212
AT1G19740	523	538	552	371	423	559	535	438	140.908	143.634	126.725	156.71	135.304	149.856	133.781	144.18
AT1G19750	1	1	0	1	1	0	1	0	0.269422	0.266978	0	0.4224	0.319868	0	0.250058	0
AT1G19770	227	181	159	139	212	145	144	140	61.1587	48.3231	36.5024	58.7136	67.8121	38.8714	36.0084	46.0848
AT1G19780	1	2	0	0	0	1	0	0	0.269422	0.533957	0	0	0	0.268079	0	0
AT1G19790	3	1	3	0	3	2	2	3	0.808265	0.266978	0.688724	0	0.959605	0.536157	0.500116	0.987532
AT1G19800	175	172	197	87	124	145	145	148	47.1488	45.9203	45.2262	36.7488	39.6637	38.8714	36.2584	48.7182
AT1G19830	2	1	7	4	6	2	4	2	0.538843	0.266978	1.60702	1.6896	1.91921	0.536157	1.00023	0.658355
AT1G19835	282	336	340	193	225	283	312	210	75.9769	89.7048	78.0554	81.5231	71.9704	75.8662	78.0181	69.1272
AT1G19840	5	6	6	2	2	6	2	7	1.34711	1.60187	1.37745	0.844799	0.639737	1.60847	0.500116	2.30424
AT1G19850	94	89	116	53	61	97	90	56	25.3256	23.7611	26.6307	22.3872	19.512	26.0036	22.5052	18.4339
AT1G19860	80	76	79	48	60	83	77	62	21.5537	20.2904	18.1364	20.2752	19.1921	22.2505	19.2545	20.409
AT1G19870	173	175	228	134	160	191	180	150	46.6099	46.7212	52.343	56.6016	51.1789	51.203	45.0105	49.3766
AT1G19880	163	181	227	109	121	161	200	130	43.9157	48.3231	52.1134	46.0416	38.7041	43.1606	50.0116	42.793
AT1G19910	294	281	343	161	240	325	324	275	79.21	75.0209	78.7441	68.0063	76.7684	87.1255	81.0188	90.5237
AT1G19920	421	402	485	209	345	413	438	342	113.427	107.325	111.344	88.2815	110.355	110.716	109.525	112.579
AT1G19940	16	15	17	7	11	10	19	8	4.31075	4.00468	3.90277	2.9568	3.51855	2.68079	4.7511	2.63342
AT1G19950	37	40	52	22	33	40	36	29	9.9686	10.6791	11.9379	9.29279	10.5557	10.7231	9.00209	9.54614
AT1G19960	93	91	187	47	99	80	191	62	25.0562	24.295	42.9304	19.8528	31.667	21.4463	47.7611	20.409
AT1G19968	0	0	1	0	2	0	0	0	0	0	0.229575	0	0.639737	0	0	0
AT1G19970	15	16	14	12	8	10	13	13	4.04132	4.27165	3.21404	5.0688	2.55895	2.68079	3.25076	4.2793
AT1G19980	20	22	24	16	16	21	17	14	5.38843	5.87353	5.50979	6.75839	5.11789	5.62965	4.25099	4.60848
AT1G19990	46	43	45	30	34	45	44	26	12.3934	11.4801	10.3309	12.672	10.8755	12.0635	11.0026	8.55861
AT1G20010	1667	1622	1943	1071	1438	1675	1749	1398	449.126	433.039	446.063	452.39	459.971	449.032	437.352	460.19
AT1G20015	0	2	0	0	0	0	0	0	0	0.533957	0	0	0	0	0	0
AT1G20020	4707	4718	6038	3175	3794	4576	5225	4151	1268.17	1259.6	1386.17	1341.12	1213.58	1226.73	1306.55	1366.41
AT1G20030	115	86	131	69	92	116	144	84	30.9835	22.9601	30.0743	29.1456	29.4279	31.0971	36.0084	27.6509
AT1G20050	201	193	292	113	149	189	246	169	54.1538	51.5268	67.0358	47.7312	47.6604	50.6668	61.5143	55.631
AT1G20060	34	27	34	13	12	17	32	25	9.16034	7.20842	7.80554	5.4912	3.83842	4.55734	8.00186	8.22943
AT1G20065	1	1	2	0	0	1	2	3	0.269422	0.266978	0.459149	0	0	0.268079	0.500116	0.987532
AT1G20070	137	174	200	146	127	183	206	126	36.9108	46.4542	45.9149	61.6704	40.6233	49.0584	51.512	41.4763
AT1G20080	1	1	0	1	1	2	0	1	0.269422	0.266978	0	0.4224	0.319868	0.536157	0	0.329177
AT1G20090	112	129	110	65	72	116	130	100	30.1752	34.4402	25.2532	27.456	23.0305	31.0971	32.5076	32.9177
AT1G20100	140	150	180	97	111	158	211	113	37.719	40.0468	41.3234	40.9728	35.5054	42.3564	52.7623	37.197
AT1G20110	232	213	241	136	179	214	229	164	62.5058	56.8664	55.3275	57.4464	57.2564	57.3688	57.2633	53.9851
AT1G20120	2	3	2	3	2	3	2	3	0.538843	0.800935	0.459149	1.2672	0.639737	0.804236	0.500116	0.987532
AT1G20140	34	32	50	30	33	44	42	23	9.16034	8.54331	11.4787	12.672	10.5557	11.7955	10.5024	7.57108
AT1G20160	31	26	33	17	36	45	24	14	8.35207	6.94144	7.57596	7.18079	11.5153	12.0635	6.0014	4.60848
AT1G20180	0	0	1	0	0	0	0	0	0	0	0.229575	0	0	0	0	0
AT1G20190	97	86	98	61	102	108	106	93	26.1339	22.9601	22.4983	25.7664	32.6266	28.9525	26.5062	30.6135
AT1G20200	294	295	381	212	248	295	313	217	79.21	78.7586	87.4679	89.5487	79.3274	79.0832	78.2682	71.4315
AT1G20220	202	244	306	123	179	241	283	160	54.4232	65.1427	70.2498	51.9552	57.2564	64.6069	70.7665	52.6684
AT1G20225	112	110	158	70	64	103	135	95	30.1752	29.3676	36.2728	29.568	20.4716	27.6121	33.7578	31.2718
AT1G20230	19	28	26	12	20	21	21	12	5.11901	7.4754	5.96894	5.0688	6.39737	5.62965	5.25122	3.95013
AT1G20260	427	484	626	315	408	493	509	383	115.043	129.218	143.714	133.056	130.506	132.163	127.28	126.075
AT1G20270	36	35	49	16	43	37	46	30	9.69918	9.34424	11.2492	6.75839	13.7543	9.91891	11.5027	9.87532
AT1G20300	44	83	61	34	38	65	59	40	11.8546	22.1592	14.004	14.3616	12.155	17.4251	14.7534	13.1671
AT1G20310	0	0	0	1	0	0	0	1	0	0	0	0.4224	0	0	0	0.329177
AT1G20330	574	741	675	373	536	592	625	507	154.648	197.831	154.963	157.555	171.449	158.702	156.286	166.893
AT1G20340	15166	14680	13914	9083	12809	14191	13926	12195	4086.05	3919.24	3194.3	3836.66	4097.19	3804.3	3482.31	4014.32
AT1G20350	3	1	7	5	5	1	5	2	0.808265	0.266978	1.60702	2.112	1.59934	0.268079	1.25029	0.658355
AT1G20370	80	104	101	46	69	88	96	67	21.5537	27.7658	23.187	19.4304	22.0709	23.5909	24.0056	22.0549
AT1G20380	34	27	48	22	17	38	37	37	9.16034	7.20842	11.0196	9.29279	5.43776	10.187	9.25215	12.1796
AT1G20390	48	120	150	40	43	186	137	37	12.9322	32.0374	34.4362	16.896	13.7543	49.8626	34.258	12.1796
AT1G20400	1	2	1	0	0	5	2	1	0.269422	0.533957	0.229575	0	0	1.34039	0.500116	0.329177
AT1G20410	42	42	66	27	34	43	48	25	11.3157	11.2131	15.1519	11.4048	10.8755	11.5274	12.0028	8.22943
AT1G20430	64	68	57	28	43	68	82	51	17.243	18.1545	13.0858	11.8272	13.7543	18.2293	20.5048	16.788
AT1G20440	446	431	479	307	385	389	441	376	120.162	115.068	109.966	129.677	123.149	104.283	110.276	123.771
AT1G20450	494	450	560	308	358	430	500	345	133.094	120.14	128.562	130.099	114.513	115.274	125.029	113.566
AT1G20460	12	11	13	4	9	9	10	14	3.23306	2.93676	2.98447	1.6896	2.87882	2.41271	2.50058	4.60848
AT1G20470	11	10	9	7	8	13	10	11	2.96364	2.66978	2.06617	2.9568	2.55895	3.48502	2.50058	3.62095
AT1G20480	12	8	10	8	9	11	11	9	3.23306	2.13583	2.29575	3.3792	2.87882	2.94886	2.75064	2.9626
AT1G20490	11	10	23	10	15	10	14	10	2.96364	2.66978	5.28022	4.224	4.79803	2.68079	3.50081	3.29177
AT1G20510	171	160	267	142	166	150	177	164	46.0711	42.7165	61.2964	59.9808	53.0981	40.2118	44.2603	53.9851
AT1G20515	0	2	7	2	1	3	2	3	0	0.533957	1.60702	0.844799	0.319868	0.804236	0.500116	0.987532
AT1G20520	0	0	6	1	0	3	1	3	0	0	1.37745	0.4224	0	0.804236	0.250058	0.987532
AT1G20530	6	5	10	3	4	10	3	2	1.61653	1.33489	2.29575	1.2672	1.27947	2.68079	0.750174	0.658355
AT1G20540	34	35	41	28	21	40	38	33	9.16034	9.34424	9.41256	11.8272	6.71724	10.7231	9.50221	10.8628
AT1G20550	7	12	15	10	13	18	17	17	1.88595	3.20374	3.44362	4.224	4.15829	4.82541	4.25099	5.59601
AT1G20560	120	118	149	77	95	128	121	117	32.3306	31.5035	34.2066	32.5248	30.3875	34.3141	30.257	38.5137
AT1G20570	3	3	10	4	1	3	8	6	0.808265	0.800935	2.29575	1.6896	0.319868	0.804236	2.00047	1.97506
AT1G20575	58	47	52	31	43	45	53	47	15.6265	12.548	11.9379	13.0944	13.7543	12.0635	13.2531	15.4713
AT1G20580	153	163	210	80	118	162	169	115	41.2215	43.5175	48.2107	33.792	37.7445	43.4287	42.2598	37.8554
AT1G20610	19	29	45	13	14	30	46	33	5.11901	7.74237	10.3309	5.4912	4.47816	8.04236	11.5027	10.8628
AT1G20620	9250	8316	10189	5340	8024	9481	8463	7614	2492.15	2220.19	2339.14	2255.61	2566.62	2541.65	2116.24	2506.36
AT1G20630	365	347	545	254	270	354	414	339	98.3389	92.6415	125.118	107.29	86.3645	94.8998	103.524	111.591
AT1G20640	138	125	124	71	99	136	116	88	37.1802	33.3723	28.4672	29.9904	31.667	36.4587	29.0067	28.9676
AT1G20650	94	99	115	59	79	90	114	93	25.3256	26.4309	26.4011	24.9216	25.2696	24.1271	28.5066	30.6135
AT1G20657	0	0	1	0	0	1	0	0	0	0	0.229575	0	0	0.268079	0	0
AT1G20670	85	69	97	57	62	89	68	77	22.9008	18.4215	22.2687	24.0768	19.8318	23.859	17.004	25.3466
AT1G20690	10	13	8	3	11	14	10	11	2.69422	3.47072	1.8366	1.2672	3.51855	3.7531	2.50058	3.62095
AT1G20691	10	12	8	2	10	13	10	11	2.69422	3.20374	1.8366	0.844799	3.19868	3.48502	2.50058	3.62095
AT1G20693	273	269	410	210	224	294	341	246	73.5521	71.8172	94.1256	88.7039	71.6505	78.8151	85.2698	80.9776
AT1G20696	187	201	282	135	182	209	247	164	50.3819	53.6627	64.74	57.024	58.216	56.0284	61.7644	53.9851
AT1G20700	0	1	1	0	0	0	0	0	0	0.266978	0.229575	0	0	0	0	0
AT1G20720	26	20	28	8	13	21	23	18	7.00496	5.33957	6.42809	3.3792	4.15829	5.62965	5.75134	5.92519
AT1G20760	157	155	254	137	149	185	165	140	42.2992	41.3817	58.3119	57.8688	47.6604	49.5945	41.2596	46.0848
AT1G20770	87	80	112	36	61	74	108	72	23.4397	21.3583	25.7124	15.2064	19.512	19.8378	27.0063	23.7008
AT1G20780	68	69	93	50	64	55	77	69	18.3207	18.4215	21.3504	21.12	20.4716	14.7443	19.2545	22.7132
AT1G20810	176	153	152	91	145	156	166	114	47.4182	40.8477	34.8953	38.4384	46.3809	41.8203	41.5097	37.5262
AT1G20816	34	20	21	17	25	13	18	22	9.16034	5.33957	4.82107	7.18079	7.99671	3.48502	4.50105	7.2419
AT1G20823	46	30	39	23	31	36	42	31	12.3934	8.00935	8.95341	9.71519	9.91592	9.65083	10.5024	10.2045
AT1G20830	88	88	107	48	79	81	85	58	23.7091	23.4941	24.5645	20.2752	25.2696	21.7144	21.2549	19.0923
AT1G20840	214	216	322	117	208	232	298	171	57.6562	57.6673	73.923	49.4208	66.5326	62.1942	74.5173	56.2893
AT1G20850	176	209	186	119	128	185	134	166	47.4182	55.7985	42.7009	50.2656	40.9432	49.5945	33.5078	54.6434
AT1G20870	19	16	24	11	17	15	17	20	5.11901	4.27165	5.50979	4.6464	5.43776	4.02118	4.25099	6.58355
AT1G20880	22	16	23	14	19	25	22	13	5.92728	4.27165	5.28022	5.9136	6.0775	6.70196	5.50128	4.2793
AT1G20890	17	20	20	5	15	11	25	13	4.58017	5.33957	4.59149	2.112	4.79803	2.94886	6.25145	4.2793
AT1G20900	2	3	5	1	1	3	2	1	0.538843	0.800935	1.14787	0.4224	0.319868	0.804236	0.500116	0.329177
AT1G20910	43	70	71	32	50	70	55	31	11.5851	18.6885	16.2998	13.5168	15.9934	18.7655	13.7532	10.2045
AT1G20920	228	230	290	130	207	213	263	150	61.4281	61.405	66.5766	54.912	66.2128	57.1007	65.7653	49.3766
AT1G20925	0	0	2	0	0	0	0	0	0	0	0.459149	0	0	0	0	0
AT1G20930	43	62	34	28	28	41	37	42	11.5851	16.5527	7.80554	11.8272	8.95631	10.9912	9.25215	13.8254
AT1G20950	213	203	270	119	172	222	224	173	57.3868	54.1966	61.9851	50.2656	55.0174	59.5134	56.013	56.9477
AT1G20960	790	839	954	474	611	814	868	562	212.843	223.995	219.014	200.217	195.44	218.216	217.05	184.998
AT1G20970	286	333	334	198	247	311	313	215	77.0546	88.9038	76.6779	83.6351	79.0075	83.3724	78.2682	70.7731
AT1G20980	258	253	293	140	232	228	249	186	69.5108	67.5455	67.2654	59.136	74.2095	61.1219	62.2645	61.227
AT1G20990	3	2	3	1	2	5	3	1	0.808265	0.533957	0.688724	0.4224	0.639737	1.34039	0.750174	0.329177
AT1G21000	38	38	42	24	23	38	40	26	10.238	10.1452	9.64213	10.1376	7.35697	10.187	10.0023	8.55861
AT1G21010	25	14	13	15	16	18	18	19	6.73554	3.7377	2.98447	6.336	5.11789	4.82541	4.50105	6.25437
AT1G21050	48	43	45	27	34	47	34	32	12.9322	11.4801	10.3309	11.4048	10.8755	12.5997	8.50198	10.5337
AT1G21060	41	54	43	34	30	22	52	44	11.0463	14.4168	9.87171	14.3616	9.59605	5.89773	13.003	14.4838
AT1G21065	350	270	343	180	266	271	283	272	94.2976	72.0842	78.7441	76.0319	85.085	72.6493	70.7665	89.5362
AT1G21070	37	28	32	19	31	30	31	26	9.9686	7.4754	7.34639	8.02559	9.91592	8.04236	7.7518	8.55861
AT1G21080	109	123	136	95	83	96	122	106	29.367	32.8383	31.2221	40.128	26.5491	25.7355	30.5071	34.8928
AT1G21090	34	32	29	16	25	33	28	28	9.16034	8.54331	6.65766	6.75839	7.99671	8.84659	7.00163	9.21696
AT1G21100	11	8	9	5	9	6	7	7	2.96364	2.13583	2.06617	2.112	2.87882	1.60847	1.75041	2.30424
AT1G21110	1	0	4	2	3	0	3	1	0.269422	0	0.918298	0.844799	0.959605	0	0.750174	0.329177
AT1G21120	2	3	6	1	3	8	3	1	0.538843	0.800935	1.37745	0.4224	0.959605	2.14463	0.750174	0.329177
AT1G21130	645	616	679	477	562	598	652	475	173.777	164.459	155.881	201.485	179.766	160.311	163.038	156.359
AT1G21140	3	4	7	3	8	7	0	7	0.808265	1.06791	1.60702	1.2672	2.55895	1.87655	0	2.30424
AT1G21150	21	28	27	6	11	14	22	19	5.65785	7.4754	6.19851	2.5344	3.51855	3.7531	5.50128	6.25437
AT1G21160	63	99	132	47	64	104	110	68	16.9736	26.4309	30.3038	19.8528	20.4716	27.8802	27.5064	22.3841
AT1G21170	65	73	81	56	58	68	69	53	17.5124	19.4894	18.5955	23.6544	18.5524	18.2293	17.254	17.4464
AT1G21190	56	66	89	31	49	60	70	59	15.0876	17.6206	20.4321	13.0944	15.6736	16.0847	17.5041	19.4215
AT1G21200	27	25	29	6	17	17	25	19	7.27438	6.67446	6.65766	2.5344	5.43776	4.55734	6.25145	6.25437
AT1G21210	1	0	0	0	0	0	0	0	0.269422	0	0	0	0	0	0	0
AT1G21220	0	3	4	1	0	0	1	0	0	0.800935	0.918298	0.4224	0	0	0.250058	0
AT1G21240	5	5	8	3	4	19	4	1	1.34711	1.33489	1.8366	1.2672	1.27947	5.09349	1.00023	0.329177
AT1G21250	128	165	276	62	110	172	235	71	34.486	44.0514	63.3626	26.1888	35.1855	46.1095	58.7637	23.3716
AT1G21260	14	19	33	10	24	25	24	17	3.7719	5.07259	7.57596	4.224	7.67684	6.70196	6.0014	5.59601
AT1G21270	216	232	282	139	212	222	227	152	58.1951	61.939	64.74	58.7136	67.8121	59.5134	56.7632	50.0349
AT1G21280	18	16	16	8	24	23	25	24	4.84959	4.27165	3.67319	3.3792	7.67684	6.16581	6.25145	7.90025
AT1G21290	0	1	0	0	0	0	0	0	0	0.266978	0	0	0	0	0	0
AT1G21310	136	214	319	128	146	199	249	82	36.6413	57.1334	73.2343	54.0672	46.7008	53.3476	62.2645	26.9925
AT1G21320	0	0	1	0	1	1	0	0	0	0	0.229575	0	0.319868	0.268079	0	0
AT1G21326	0	0	0	0	1	0	0	0	0	0	0	0	0.319868	0	0	0
AT1G21350	112	109	131	58	93	90	103	107	30.1752	29.1006	30.0743	24.4992	29.7478	24.1271	25.756	35.222
AT1G21360	1	0	0	0	1	1	0	1	0.269422	0	0	0	0.319868	0.268079	0	0.329177
AT1G21370	27	38	43	21	29	36	42	30	7.27438	10.1452	9.87171	8.87039	9.27618	9.65083	10.5024	9.87532
AT1G21380	131	139	174	92	106	138	156	117	35.2942	37.11	39.946	38.8608	33.906	36.9948	39.0091	38.5137
AT1G21390	11	18	22	14	10	15	18	16	2.96364	4.80561	5.05064	5.9136	3.19868	4.02118	4.50105	5.26684
AT1G21400	33	32	31	14	21	25	24	23	8.89091	8.54331	7.11681	5.9136	6.71724	6.70196	6.0014	7.57108
AT1G21410	30	22	44	20	26	34	34	23	8.08265	5.87353	10.1013	8.44799	8.31658	9.11467	8.50198	7.57108
AT1G21440	215	234	366	134	186	251	262	226	57.9257	62.473	84.0243	56.6016	59.4955	67.2877	65.5152	74.3941
AT1G21450	90	91	107	62	75	97	94	89	24.2479	24.295	24.5645	26.1888	23.9901	26.0036	23.5055	29.2968
AT1G21460	49	53	50	31	29	58	47	41	13.2017	14.1499	11.4787	13.0944	9.27618	15.5486	11.7527	13.4963
AT1G21470	0	1	0	0	0	0	0	0	0	0.266978	0	0	0	0	0	0
AT1G21480	38	42	55	23	34	40	38	37	10.238	11.2131	12.6266	9.71519	10.8755	10.7231	9.50221	12.1796
AT1G21500	1073	1010	933	634	857	970	863	814	289.089	269.648	214.193	267.801	274.127	260.036	215.8	267.95
AT1G21510	6	1	2	1	5	4	4	3	1.61653	0.266978	0.459149	0.4224	1.59934	1.07231	1.00023	0.987532
AT1G21520	16	26	29	8	19	42	21	10	4.31075	6.94144	6.65766	3.3792	6.0775	11.2593	5.25122	3.29177
AT1G21525	1	2	4	0	2	4	6	4	0.269422	0.533957	0.918298	0	0.639737	1.07231	1.50035	1.31671
AT1G21530	0	0	1	0	0	1	1	0	0	0	0.229575	0	0	0.268079	0.250058	0
AT1G21540	19	31	21	14	17	17	16	15	5.11901	8.27633	4.82107	5.9136	5.43776	4.55734	4.00093	4.93766
AT1G21550	7	13	14	4	6	8	11	9	1.88595	3.47072	3.21404	1.6896	1.91921	2.14463	2.75064	2.9626
AT1G21560	50	67	83	42	48	64	75	55	13.4711	17.8876	19.0547	17.7408	15.3537	17.157	18.7544	18.1047
AT1G21580	297	305	605	215	227	296	477	219	80.0182	81.4284	138.893	90.8159	72.6101	79.3512	119.278	72.0898
AT1G21590	244	234	290	172	193	246	265	203	65.7389	62.473	66.5766	72.6527	61.7346	65.9473	66.2654	66.823
AT1G21600	506	579	668	359	436	584	632	496	136.327	154.581	153.356	151.641	139.463	156.558	158.037	163.272
AT1G21610	96	70	104	65	52	87	93	69	25.8645	18.6885	23.8758	27.456	16.6332	23.3228	23.2554	22.7132
AT1G21620	1	0	0	0	0	0	0	0	0.269422	0	0	0	0	0	0	0
AT1G21630	355	304	369	206	262	317	334	239	95.6447	81.1614	84.713	87.0143	83.8055	84.9809	83.5194	78.6734
AT1G21640	287	306	377	183	250	284	275	230	77.324	81.6954	86.5496	77.2991	79.9671	76.1343	68.766	75.7108
AT1G21650	103	121	141	66	92	125	130	110	27.7504	32.3044	32.37	27.8784	29.4279	33.5098	32.5076	36.2095
AT1G21651	25	30	35	13	15	24	19	17	6.73554	8.00935	8.03511	5.4912	4.79803	6.43389	4.7511	5.59601
AT1G21660	135	141	182	100	135	146	122	125	36.3719	37.644	41.7826	42.24	43.1822	39.1395	30.5071	41.1472
AT1G21670	161	181	242	141	172	200	211	156	43.3769	48.3231	55.557	59.5584	55.0174	53.6157	52.7623	51.3517
AT1G21680	405	424	582	342	383	479	515	412	109.116	113.199	133.612	144.461	122.51	128.41	128.78	135.621
AT1G21690	111	113	153	64	108	127	141	88	29.9058	30.1686	35.1249	27.0336	34.5458	34.046	35.2582	28.9676
AT1G21695	1	3	4	1	3	3	4	3	0.269422	0.800935	0.918298	0.4224	0.959605	0.804236	1.00023	0.987532
AT1G21700	116	126	138	97	108	150	146	111	31.2529	33.6393	31.6813	40.9728	34.5458	40.2118	36.5085	36.5387
AT1G21710	47	51	67	33	38	55	61	40	12.6628	13.6159	15.3815	13.9392	12.155	14.7443	15.2535	13.1671
AT1G21720	163	166	193	99	137	187	188	122	43.9157	44.3184	44.3079	41.8176	43.822	50.1307	47.0109	40.1596
AT1G21730	80	80	74	59	58	62	65	59	21.5537	21.3583	16.9885	24.9216	18.5524	16.6209	16.2538	19.4215
AT1G21740	21	36	43	25	31	44	32	21	5.65785	9.61122	9.87171	10.56	9.91592	11.7955	8.00186	6.91272
AT1G21750	580	553	748	366	474	685	674	471	156.265	147.639	171.722	154.598	151.618	183.634	168.539	155.042
AT1G21760	71	64	73	34	64	57	89	48	19.1289	17.0866	16.7589	14.3616	20.4716	15.2805	22.2552	15.8005
AT1G21770	161	110	150	64	124	108	163	124	43.3769	29.3676	34.4362	27.0336	39.6637	28.9525	40.7595	40.818
AT1G21780	200	161	222	98	160	183	219	155	53.8843	42.9835	50.9656	41.3952	51.1789	49.0584	54.7627	51.0225
AT1G21790	28	39	37	16	34	39	41	26	7.54381	10.4122	8.49426	6.75839	10.8755	10.4551	10.2524	8.55861
AT1G21810	24	26	32	14	20	32	26	23	6.46612	6.94144	7.34639	5.9136	6.39737	8.57851	6.50151	7.57108
AT1G21830	50	38	54	32	53	43	51	37	13.4711	10.1452	12.397	13.5168	16.953	11.5274	12.753	12.1796
AT1G21840	11	13	18	6	15	14	13	7	2.96364	3.47072	4.13234	2.5344	4.79803	3.7531	3.25076	2.30424
AT1G21880	201	194	267	160	165	209	253	166	54.1538	51.7938	61.2964	67.5839	52.7783	56.0284	63.2647	54.6434
AT1G21890	0	0	0	0	0	1	0	0	0	0	0	0	0	0.268079	0	0
AT1G21900	73	72	88	37	58	78	71	49	19.6678	19.2224	20.2026	15.6288	18.5524	20.9101	17.7541	16.1297
AT1G21910	21	12	13	10	16	5	6	23	5.65785	3.20374	2.98447	4.224	5.11789	1.34039	1.50035	7.57108
AT1G21920	94	114	110	53	93	102	106	104	25.3256	30.4355	25.2532	22.3872	29.7478	27.344	26.5062	34.2344
AT1G21930	61	54	71	26	29	33	52	29	16.4347	14.4168	16.2998	10.9824	9.27618	8.84659	13.003	9.54614
AT1G21980	80	82	103	49	62	70	86	53	21.5537	21.8922	23.6462	20.6976	19.8318	18.7655	21.505	17.4464
AT1G22000	0	0	1	0	0	1	0	2	0	0	0.229575	0	0	0.268079	0	0.658355
AT1G22020	75	75	107	47	73	77	102	57	20.2066	20.0234	24.5645	19.8528	23.3504	20.642	25.5059	18.7631
AT1G22030	13	19	24	10	13	20	17	13	3.50248	5.07259	5.50979	4.224	4.15829	5.36157	4.25099	4.2793
AT1G22040	36	40	38	28	40	43	43	31	9.69918	10.6791	8.72383	11.8272	12.7947	11.5274	10.7525	10.2045
AT1G22050	19	16	23	9	15	16	19	6	5.11901	4.27165	5.28022	3.8016	4.79803	4.28926	4.7511	1.97506
AT1G22060	193	180	236	125	165	215	203	177	51.9984	48.0561	54.1796	52.8	52.7783	57.6369	50.7618	58.2644
AT1G22065	0	1	2	0	1	1	2	0	0	0.266978	0.459149	0	0.319868	0.268079	0.500116	0
AT1G22070	112	107	149	79	101	105	133	83	30.1752	28.5667	34.2066	33.3696	32.3067	28.1482	33.2577	27.3217
AT1G22110	0	2	3	1	3	0	5	0	0	0.533957	0.688724	0.4224	0.959605	0	1.25029	0
AT1G22140	39	54	50	31	37	53	45	36	10.5074	14.4168	11.4787	13.0944	11.8351	14.2082	11.2526	11.8504
AT1G22150	0	4	2	0	0	1	1	0	0	1.06791	0.459149	0	0	0.268079	0.250058	0
AT1G22160	26	21	32	16	26	21	28	20	7.00496	5.60655	7.34639	6.75839	8.31658	5.62965	7.00163	6.58355
AT1G22170	26	32	25	15	23	27	25	26	7.00496	8.54331	5.73936	6.336	7.35697	7.23812	6.25145	8.55861
AT1G22180	14	17	24	10	12	11	24	10	3.7719	4.53863	5.50979	4.224	3.83842	2.94886	6.0014	3.29177
AT1G22190	54	34	55	43	46	43	43	46	14.5488	9.07727	12.6266	18.1632	14.7139	11.5274	10.7525	15.1422
AT1G22200	109	127	138	69	95	128	139	94	29.367	33.9063	31.6813	29.1456	30.3875	34.3141	34.7581	30.9427
AT1G22220	5	4	6	0	3	7	8	6	1.34711	1.06791	1.37745	0	0.959605	1.87655	2.00047	1.97506
[truncated: 20,675 more rows]
