# Supplementary material for: A plant-specific HUA2-LIKE (HULK) gene family in Arabidopsis thaliana is essential for development
Source: Plant J. 2014 Aug 28;80(2):242–54. doi: 10.1111/tpj.12629 (PMC4283595; doi:10.1111/tpj.12629)
Supplement: Supplementary file 13 — Table S3. Differentially expressed genes identified by RNA-Seq in hua2–7, hua2–7 hullk1 and hua2–7 hulk1 hulk2 relative to Col–0. [file tpj0080-0242-sd13.xls]

## Sheet: single
id	baseMean	col_0_mean	single_mean	foldChange	log2FoldChange	pval	padj	resVarA_col_0	resVarB_single
AT1G53480	39.0647	78.1294	0	0	#NAME?	2.474e-35	5.33197e-31	0.221549	0
AT4G24000	7.09842	14.1968	0	0	#NAME?	9.85699e-08	7.86807e-05	13.3279	0
AT4G37990	5.72443	11.4489	0	0	#NAME?	1.49738e-06	0.000922043	8.75687	0
AT5G10140	4.76985	9.53971	0	0	#NAME?	2.67307e-05	0.00960167	0.75597	0
AT3G51860	6.61024	12.6533	0.567217	0.0448277	-4.47947	2.23198e-05	0.00829373	0.459915	0.371024
AT2G36780	5.85594	10.9756	0.736254	0.0670808	-3.89796	4.69107e-05	0.0144431	8.30037	0.505602
AT3G02480	7.65063	13.9978	1.30347	0.0931197	-3.42477	9.72151e-06	0.00427588	7.52462	0.0154533
AT1G26665	15.4998	27.6564	3.3432	0.120883	-3.04832	1.13069e-08	1.16041e-05	0.0955845	0.241389
AT1G53490	41.8479	74.4512	9.24451	0.124169	-3.00963	6.29931e-19	2.26271e-15	0.150056	4.37637
AT1G14880	9.52865	16.7884	2.26887	0.135145	-2.88742	4.93461e-05	0.014979	0.695055	1.63291
AT5G13170	29.4635	51.2752	7.65179	0.14923	-2.74439	1.82272e-14	3.92832e-11	34.1452	0.00756066
AT4G21326	16.9221	28.9685	4.87581	0.168314	-2.57077	1.64052e-07	0.000126273	0.0744161	0.544273
AT2G44080	14.7994	25.2903	4.30859	0.170365	-2.5533	1.32579e-06	0.000840395	0.0171454	0.309553
AT2G29350	41.058	70.1555	11.9604	0.170484	-2.55229	3.60955e-17	1.11133e-13	27.1663	0.158009
AT5G23150	75.849	128.344	23.3535	0.18196	-2.45831	3.45308e-25	1.86052e-21	0.0165286	0.21492
AT4G16870	102.77	168.246	37.2935	0.221661	-2.17357	1.28492e-27	9.23089e-24	3.32786	0.0171122
AT5G51190	14.7802	23.7792	5.7811	0.243116	-2.04029	3.23935e-05	0.010974	0.0442552	0.00149729
AT4G17490	13.5902	21.2303	5.95014	0.280267	-1.83513	0.000167995	0.0377148	0.0801986	0.246532
AT2G40750	16.1336	25.1827	7.08457	0.281327	-1.82968	7.18446e-05	0.0206453	1.03834	0.00797456
AT2G33380	38.5935	58.142	19.045	0.327559	-1.61017	1.00201e-08	1.07977e-05	20.0995	0.0716824
AT2G14610	60.6849	91.0406	30.3292	0.333139	-1.5858	1.29783e-10	2.1516e-07	1.13161	1.59334
AT1G68840	98.8948	148.198	49.592	0.334634	-1.57934	7.28855e-16	1.74536e-12	3.04121	0.0520794
AT4G14690	24.0995	35.5023	12.6966	0.357629	-1.48347	4.23818e-05	0.0134325	0.983566	0.0482638
AT2G29120	27.4611	40.1858	14.7364	0.366705	-1.44731	3.17032e-05	0.010974	0.860345	6.29446e-06
AT3G42640	24.7411	36.1583	13.324	0.36849	-1.4403	9.34193e-05	0.0245533	0.527314	1.94695
AT4G29780	32.901	47.8915	17.9105	0.373981	-1.41896	1.42609e-05	0.00591061	5.98071	0.00235045
AT1G25560	83.6498	120.025	47.2743	0.393869	-1.34421	9.95261e-11	1.78749e-07	0.314968	0.544871
AT1G27730	28.4728	40.5676	16.3779	0.403718	-1.30858	6.6445e-05	0.0193517	0.482424	0.341275
AT4G24570	63.9004	90.5674	37.2334	0.411113	-1.28239	1.40072e-08	1.35194e-05	1.23673	0.576661
AT1G17420	51.2264	72.4242	30.0287	0.414622	-1.27013	5.36107e-08	4.44391e-05	2.38108	4.81336
AT2G30230	32.1343	45.2837	18.9848	0.419243	-1.25414	5.95997e-05	0.0178402	0.623915	0.370889
AT1G13260	123.828	174.144	73.5128	0.422138	-1.24421	2.52552e-12	4.94819e-09	3.09705	0.0168437
AT3G55980	104.702	145.584	63.8212	0.438382	-1.18974	5.84668e-10	7.00042e-07	12.6364	0.0422253
AT5G24530	50.8054	70.2673	31.3434	0.44606	-1.16469	6.55924e-06	0.00314144	2.71755	0.00409188
AT5G46330	52.9638	72.7736	33.154	0.455577	-1.13423	2.43242e-06	0.00141685	0.190532	0.292463
AT2G40000	90.3653	123.945	56.7855	0.45815	-1.12611	7.29158e-09	8.27095e-06	3.44072	0.796173
AT1G73500	36.0431	49.3599	22.7262	0.460418	-1.11898	9.18852e-05	0.0245533	0.0120099	0.171457
AT2G26560	35.7232	48.7202	22.7262	0.466464	-1.10016	9.24501e-05	0.0245533	1.23035	0.171549
AT1G31540	38.7192	52.6725	24.7659	0.470187	-1.08869	6.44678e-05	0.019033	0.295821	0.304871
AT4G38170	37.3809	50.672	24.0898	0.475407	-1.07277	0.00024268	0.0493419	0.10487	0.121936
AT3G05410	65.8746	88.3251	43.424	0.491638	-1.02433	9.05572e-06	0.00415253	0.10202	2.02384
AT1G19180	49.8784	66.8206	32.9361	0.492903	-1.02062	8.15961e-05	0.0231389	0.0240459	1.37974
AT5G57560	72.995	47.5422	98.4477	2.07075	1.05015	3.86335e-07	0.000277543	1.0951	0.0751544
AT4G08950	123.481	80.2538	166.709	2.07727	1.05469	2.57357e-10	3.26268e-07	1.59498	2.46592
AT1G13710	29.0468	17.7349	40.3588	2.27567	1.18629	0.000136238	0.0322658	0.331688	0.469188
AT5G36910	169.778	100.322	239.234	2.38465	1.25378	3.78137e-16	1.0187e-12	0.00690701	0.130765
AT1G31350	24.2667	10.3948	38.1387	3.66903	1.8754	1.02996e-06	0.00067638	1.83244	1.11484
AT5G19740	24.2432	7.17357	41.3129	5.75904	2.52583	2.24295e-10	3.02125e-07	0.0176847	0.968619
AT1G43590	6.01771	0.473228	11.5622	24.4326	4.61074	8.25429e-06	0.00386732	0.282368	0.00312538
AT5G35935	31.6345	0.473228	62.7957	132.697	7.05199	2.96191e-30	3.19176e-26	0.0889734	0.293831
AT2G01422	23.3235	0	46.647	Inf	Inf	1.82852e-24	7.88163e-21	0	0.0162028
AT3G42658	3.54229	0	7.08457	Inf	Inf	0.000152714	0.0350137	0	0.00830949
AT4G12330	3.54229	0	7.08457	Inf	Inf	0.000152714	0.0350137	0	0.00830949

## Sheet: double
id	baseMean	col_0_mean	double_mutant_mean	foldChange	log2FoldChange	pval	padj	resVarA_col_0	resVarB_double
AT3G11480	3.07598	6.15196	0	0	#NAME?	2.67315e-05	0.00187565	5.84336	0
AT3G13270	2.1671	4.3342	0	0	#NAME?	0.00131176	0.0392493	1.31219	0
AT3G15500	2.26662	4.53324	0	0	#NAME?	0.000623245	0.0231211	0.276058	0
AT4G01490	2.41184	4.82367	0	0	#NAME?	0.000271814	0.0121828	2.69649	0
AT4G13560	3.96049	7.92099	0	0	#NAME?	5.4238e-06	0.000488186	0.600701	0
AT5G08210	4.01431	8.02863	0	0	#NAME?	2.59224e-06	0.000259958	0.668903	0
AT5G10140	4.76985	9.53971	0	0	#NAME?	2.47166e-07	3.13772e-05	0.75597	0
AT4G04410	15.4382	30.114	0.762404	0.0253173	-5.30373	7.79358e-18	6.11295e-15	0.281697	0.539917
AT4G24000	7.28902	14.1968	0.381202	0.0268512	-5.21887	1.91897e-09	4.1318e-07	13.3143	0.297916
AT1G77080	20.2817	38.9652	1.5982	0.0410161	-4.60766	1.01931e-20	1.31682e-17	0.373591	0.00275732
AT5G39610	5.93517	11.0345	0.835797	0.0757437	-3.72273	7.2443e-06	0.000626489	0.539042	0.865283
AT3G42640	19.4684	36.1583	2.7785	0.0768428	-3.70195	4.91821e-17	3.01807e-14	0.532203	0.0257168
AT5G23150	69.5386	128.344	10.7328	0.0836251	-3.57992	1.16597e-47	8.53571e-44	0.0166234	0.0336728
AT3G59900	4.84139	8.88369	0.799101	0.0899514	-3.47471	4.97423e-05	0.0031665	2.02167	0.00180357
AT5G44510	30.9896	56.8402	5.13911	0.0904133	-3.46732	8.66708e-24	1.4642e-20	1.45282	0.168992
AT3G52535	8.70086	15.7668	1.6349	0.103692	-3.26962	1.1277e-07	1.60941e-05	0.290833	0.494774
AT4G25490	3.73137	6.70034	0.762404	0.113786	-3.13561	0.00119744	0.037092	0.000796925	0.844279
AT5G52300	3.45718	6.15196	0.762404	0.123929	-3.01242	0.00121302	0.0374162	5.82217	0.852695
AT1G68840	84.8683	148.198	21.539	0.14534	-2.7825	4.08099e-40	1.49378e-36	3.08388	0.00139149
AT2G36780	6.30527	10.9756	1.6349	0.148957	-2.74703	2.57626e-05	0.00181929	8.27529	0.522383
AT1G71400	5.92432	10.2871	1.5615	0.151792	-2.71983	0.000143968	0.00752814	0.00139884	0.379732
AT3G59790	7.12542	12.2714	1.9794	0.161302	-2.63217	5.76218e-05	0.00360133	0.0730077	0.0538545
AT4G21680	7.92424	13.5246	2.32391	0.171829	-2.54096	1.13327e-05	0.00092524	7.09058	1.07371
AT4G21326	17.0538	28.9685	5.13911	0.177403	-2.49489	1.29698e-09	2.99835e-07	0.0743981	0.198737
AT1G73260	7.75167	13.1427	2.3606	0.179613	-2.47704	1.95356e-05	0.00144481	5.28379	0.227611
AT3G52525	5.07738	8.59325	1.5615	0.181713	-2.46027	0.000812671	0.0282851	0.361198	0.386565
AT5G61600	32.4985	54.9899	10.0071	0.181981	-2.45814	1.00528e-15	5.25667e-13	1.86591	0.0778122
AT3G44260	42.8811	72.4344	13.3278	0.183999	-2.44223	3.26366e-19	3.25803e-16	3.13467	1.88691
AT1G74930	9.96595	16.7722	3.15971	0.18839	-2.40821	1.24605e-05	0.00100609	4.69569	0.151987
AT1G35210	6.24301	10.4699	2.0161	0.192561	-2.37661	0.000487728	0.018992	0.34057	0.137146
AT5G62280	19.3186	32.2811	6.35611	0.196899	-2.34447	5.5081e-10	1.40662e-07	0.0925198	0.0447558
AT1G62975	6.0064	9.99669	2.0161	0.201677	-2.30988	0.000818862	0.0284105	0.550841	0.137716
AT1G16850	5.74121	9.53971	1.94271	0.203644	-2.29588	0.000828954	0.028625	0.750493	0.726698
AT4G39420	135.404	224.607	46.201	0.205698	-2.2814	6.22286e-42	3.41666e-38	0.00617322	0.0182365
AT1G33080	14.7321	24.4352	5.02902	0.20581	-2.28061	2.1275e-07	2.76474e-05	0.270683	2.52784
AT5G59220	6.96878	11.5403	2.3973	0.207734	-2.26719	0.000102468	0.00579998	6.97305	0.00580462
AT4G25120	16.8524	27.6564	6.0483	0.218694	-2.19301	2.90554e-08	4.85549e-06	0.0953425	0.405532
AT5G61250	6.73427	11.0345	2.434	0.22058	-2.18063	0.000510645	0.0196063	0.536147	0.391852
AT1G73310	6.47931	10.5613	2.3973	0.226989	-2.13931	0.00139764	0.0407094	0.791014	0.00584937
AT2G41210	11.6742	18.9718	4.3767	0.230696	-2.11594	7.53402e-06	0.000648871	0.0399869	0.010208
AT1G73830	13.722	22.2681	5.17581	0.232431	-2.10513	1.60509e-06	0.000169476	0.0872502	0.00571157
AT4G25470	8.55351	13.8739	3.2331	0.233034	-2.10139	0.000169096	0.00838762	0.00699579	0.318323
AT5G51190	14.7415	23.7792	5.70379	0.239865	-2.05971	9.1082e-07	0.00010052	0.0442589	1.40926
AT2G01918	21.5392	34.7061	8.37221	0.241231	-2.05151	9.6395e-09	1.82502e-06	1.80253	2.72731e-05
AT4G24570	56.6066	90.5674	22.6459	0.250045	-1.99974	2.05757e-18	1.73801e-15	1.24651	0.138221
AT5G04200	8.84451	14.1481	3.54091	0.250274	-1.99842	0.000259384	0.0116734	0.511877	0.348325
AT1G33770	7.82532	12.4542	3.1964	0.256652	-1.96212	0.000719302	0.0259824	0.0899502	0.00781743
AT2G07042	7.57035	11.981	3.15971	0.263726	-1.92289	0.0011442	0.0360013	0.191655	0.156559
AT1G58602	145.567	230.021	61.1128	0.265683	-1.91222	1.11797e-32	2.45529e-29	1.83947	0.0733268
AT5G13170	32.485	51.2752	13.6948	0.267085	-1.90463	6.18002e-13	2.42367e-10	34.0122	0.73535
AT2G30230	28.7707	45.2837	12.2576	0.270685	-1.88531	6.40456e-10	1.58042e-07	0.626959	0.45223
AT4G27390	47.4344	74.5101	20.3587	0.273234	-1.87179	2.8985e-14	1.24817e-11	3.10623	0.0149732
AT4G16870	107.377	168.246	46.5089	0.276434	-1.85499	7.90431e-27	1.44662e-23	3.31299	0.17714
AT4G29780	30.8115	47.8915	13.7315	0.286721	-1.80228	1.7331e-09	3.84468e-07	5.99819	1.18583
AT4G37610	26.8976	41.7721	12.0232	0.287829	-1.79672	1.25138e-08	2.29023e-06	3.43082	0.170836
AT3G55980	93.8692	145.584	42.1546	0.289556	-1.78809	1.19855e-21	1.64516e-18	12.7836	0.886442
AT5G08350	10.5814	16.3315	4.8313	0.295828	-1.75717	0.00019465	0.00937477	0.154784	0.249981
AT5G46080	7.78742	11.9972	3.5776	0.298202	-1.74564	0.00168012	0.0461235	1.29879	0.0179606
AT1G27730	26.3576	40.5676	12.1475	0.299439	-1.73967	3.90601e-08	6.2607e-06	0.48402	1.99474
AT2G33380	37.8061	58.142	17.4701	0.300473	-1.73469	4.91108e-12	1.76815e-09	20.12	0.158984
AT2G25735	8.43291	12.9437	3.92211	0.303013	-1.72255	0.000947392	0.031501	1.82271	0.59617
AT5G44920	9.28075	14.1481	4.4134	0.311943	-1.68065	0.00124986	0.0380712	0.510684	0.0957154
AT1G34060	12.5831	19.1546	6.0116	0.313847	-1.67187	0.000133695	0.00714405	0.0664368	0.088117
AT5G02760	106.893	162.717	51.069	0.313851	-1.67185	2.21509e-22	3.24319e-19	0.183499	0.0100697
AT5G38140	13.4664	20.4666	6.4662	0.315939	-1.66228	0.000112109	0.00617079	0.86745	0.643491
AT4G33467	9.14366	13.8739	4.4134	0.318108	-1.65241	0.00125716	0.0381878	0.0069733	0.0958326
AT2G44080	16.6773	25.2903	8.0644	0.318873	-1.64894	1.95387e-05	0.00144481	0.0170803	0.55482
AT1G73540	41.8702	63.4918	20.2486	0.318917	-1.64875	8.02307e-11	2.41373e-08	0.85165	0.187054
AT2G20670	88.1173	133.501	42.7335	0.320099	-1.64341	1.00037e-18	9.1542e-16	1.20543	0.0554372
AT4G17490	14.0205	21.2303	6.8107	0.320801	-1.64025	9.97467e-05	0.00567582	0.0801153	0.0864284
AT4G27280	28.8786	43.6812	14.076	0.322244	-1.63378	3.76642e-08	6.173e-06	0.504189	0.560324
AT3G01550	81.3827	122.649	40.116	0.327079	-1.61229	5.59362e-17	3.32019e-14	1.22963	0.275709
AT2G45920	17.7957	26.8014	8.79011	0.327972	-1.60835	1.44529e-05	0.0011459	0.00312695	0.0214761
AT4G34060	13.602	20.4666	6.73731	0.329185	-1.60303	0.000224325	0.0103284	0.867153	0.135964
AT4G01250	10.8537	16.2238	5.48361	0.337998	-1.56491	0.00121674	0.0374783	0.504587	0.977589
AT1G13260	116.584	174.144	59.0233	0.338934	-1.56092	2.60737e-20	3.01384e-17	3.12057	0.00154708
AT5G38420	2127.69	3169.78	1085.59	0.342483	-1.5459	1.41594e-51	1.55485e-47	2.10947	0.00478023
AT4G34530	35.555	52.9142	18.1958	0.343874	-1.54005	2.22525e-08	3.8481e-06	1.86215	0.610242
AT2G28210	18.0942	26.8928	9.29563	0.345655	-1.53259	5.36929e-05	0.00340026	0.0617475	4.42668
AT1G76600	14.5478	21.5959	7.49971	0.347275	-1.52585	0.000247536	0.0112555	1.30029	0.423176
AT2G40000	83.6655	123.945	43.3858	0.350041	-1.51441	1.6316e-15	8.14391e-13	3.46674	0.0584221
AT4G17500	15.9933	23.6878	8.29881	0.350341	-1.51317	0.000124739	0.00671448	2.7315e-05	0.365134
AT3G50270	98.4911	145.789	51.1934	0.351147	-1.50985	1.42881e-17	1.05631e-14	0.275101	0.509733
AT1G07135	52.5517	77.516	27.5873	0.355892	-1.49049	1.00704e-10	2.91008e-08	5.09852	0.10839
AT5G08230	37.1631	54.7158	19.6105	0.358408	-1.48033	3.86368e-08	6.2607e-06	0.922768	2.85074
AT2G47880	19.6408	28.8933	10.3883	0.35954	-1.47578	1.82893e-05	0.00137089	0.860024	0.0254364
AT4G22520	23.1073	33.8835	12.331	0.363923	-1.45829	6.00093e-06	0.000531421	0.0352121	0.0371562
AT5G45840	14.2372	20.8647	7.6098	0.364722	-1.45513	0.000251093	0.0113701	0.347006	0.0860733
AT5G47230	14.9468	21.9025	7.99101	0.364844	-1.45465	0.000211176	0.0100169	0.30938	0.0197045
AT3G14440	16.8183	24.5754	9.06122	0.368712	-1.43944	6.24423e-05	0.00380108	6.64954	0.726513
AT1G55180	17.7221	25.8549	9.58921	0.370885	-1.43096	0.000111613	0.00616524	0.0557139	0.0235833
AT4G27310	109.434	159.281	59.588	0.374107	-1.41848	4.7442e-17	3.01807e-14	0.347605	0.243438
AT1G31540	36.27	52.6725	19.8674	0.377188	-1.40665	7.5467e-08	1.11987e-05	0.29684	0.123904
AT3G03820	12.8816	18.6813	7.08181	0.379085	-1.39941	0.00134919	0.0398993	0.133997	0.708225
AT3G55646	14.0202	20.2838	7.75659	0.382403	-1.38684	0.000794892	0.027921	0.241519	2.35302
AT1G04220	14.4919	20.9561	8.0277	0.383073	-1.38431	0.000454698	0.018058	0.136587	0.198598
AT3G44690	13.4348	19.3699	7.49971	0.387185	-1.36891	0.000810849	0.0282665	3.11511	0.425854
AT5G47220	25.0907	36.142	14.0393	0.388448	-1.36421	9.68863e-06	0.000809056	0.0322792	0.278735
AT5G21940	69.0847	99.2845	38.8848	0.39165	-1.35236	6.92769e-12	2.37728e-09	0.00995107	0.564518
AT5G13720	111.195	159.738	62.6519	0.392217	-1.35028	1.4097e-15	7.19998e-13	0.954926	0.842862
AT1G21910	13.2174	18.9718	7.46302	0.393375	-1.34602	0.00165497	0.0456614	0.0398087	0.94402
AT4G22517	54.3447	77.9791	30.7103	0.393828	-1.34436	5.11675e-10	1.32205e-07	0.973918	0.00161961
AT3G15210	54.3092	77.8714	30.747	0.394843	-1.34065	6.92211e-10	1.68915e-07	0.235601	0.0362207
AT2G25900	178.594	255.909	101.28	0.395765	-1.33728	7.29191e-20	7.62595e-17	0.466983	0.560558
AT3G07610	55.1931	78.8768	31.5094	0.399477	-1.32382	1.84553e-09	4.01301e-07	0.561381	0.00216476
AT1G09500	29.0072	41.38	16.6343	0.401989	-1.31477	2.4688e-06	0.000248714	5.30036	0.406053
AT2G40330	13.973	19.9182	8.0277	0.403033	-1.31103	0.000966377	0.0318195	0.158908	0.199151
AT4G29190	74.1153	105.571	42.6601	0.404091	-1.30725	2.35336e-11	7.49052e-09	1.21705	2.89623e-05
AT4G27450	15.3749	21.8863	8.8635	0.404979	-1.30408	0.00096345	0.0318185	0.369574	0.53095
AT3G15450	205.733	292.524	118.942	0.406605	-1.2983	1.59438e-20	1.94532e-17	0.44872	0.812755
AT1G28150	81.6276	115.874	47.3813	0.408904	-1.29016	5.12813e-12	1.81651e-09	0.290393	0.0430512
AT3G28340	17.8128	25.274	10.3516	0.409575	-1.2878	0.000678763	0.0247624	1.47378	0.0117377
AT5G02540	22.6885	32.1734	13.2035	0.410385	-1.28495	7.39422e-05	0.00436537	0.230669	0.0889887
AT1G10610	14.1816	20.101	8.26212	0.41103	-1.28269	0.00163602	0.0455389	0.00233777	0.828127
AT2G29350	49.5421	70.1555	28.9286	0.41235	-1.27806	1.53427e-09	3.43832e-07	26.8922	0.56505
AT5G11230	17.6015	24.9247	10.2782	0.412371	-1.27799	0.000343898	0.0146654	0.446664	0.42054
AT3G07350	14.1269	19.9182	8.33551	0.418486	-1.25675	0.00163917	0.0455681	0.158846	0.0934456
AT3G60290	15.0836	21.2303	8.93689	0.42095	-1.24828	0.00136147	0.0400276	0.0799129	1.70639
AT5G25350	176.968	248.961	104.976	0.421656	-1.24586	1.79852e-17	1.27416e-14	3.62272	0.957184
AT3G17070	35.6966	50.1988	21.1945	0.422212	-1.24396	2.39e-06	0.000243006	0.151968	0.10075
AT5G60680	127.62	179.398	75.8412	0.422753	-1.24211	5.4095e-15	2.64008e-12	0.0288167	0.0429362
AT5G16080	15.5463	21.8111	9.2814	0.425535	-1.23265	0.000824607	0.0285309	0.593854	0.742274
AT1G11070	16.502	23.1069	9.89701	0.428313	-1.22326	0.00155498	0.0436708	1.05069	0.281381
AT1G25560	86.1119	120.025	52.1984	0.434895	-1.20126	3.69945e-11	1.14433e-08	0.314094	1.24347
AT2G26530	49.5442	69.0304	30.058	0.435431	-1.19948	2.3873e-07	3.04825e-05	4.27224	0.418505
AT3G56880	95.0263	132.173	57.8797	0.437909	-1.1913	1.62796e-11	5.25782e-09	1.69503	0.0368759
AT5G03260	35.2636	49.0106	21.5166	0.439018	-1.18765	4.40157e-06	0.000409608	2.12001	4.26568
AT5G23070	87.293	121.23	53.3563	0.440125	-1.18401	1.04408e-10	2.97794e-08	1.52286	0.0450724
AT3G05410	63.6233	88.3251	38.9215	0.440662	-1.18226	5.75357e-09	1.14873e-06	0.102289	0.79777
AT1G79070	15.8466	21.9939	9.6993	0.440999	-1.18115	0.00134984	0.0398993	0.116823	0.977948
AT5G03610	49.0202	67.9824	30.058	0.442144	-1.17741	1.03377e-07	1.49366e-05	1.79228	0.419462
AT4G19830	69.3858	95.7302	43.0413	0.449611	-1.15325	2.55544e-09	5.3964e-07	1.40964	0.00426871
AT2G04032	21.3583	29.4255	13.2911	0.451688	-1.1466	0.000824932	0.0285309	1.41345	2.93199
AT1G17420	52.7109	72.4242	32.9975	0.455615	-1.13411	1.41071e-07	1.97338e-05	2.37677	0.143546
AT5G19120	69.7336	95.5901	43.8771	0.459014	-1.12339	1.19015e-08	2.21509e-06	0.136501	0.00428323
AT4G31870	19.4198	26.6186	12.2209	0.459113	-1.12308	0.001026	0.0334316	0.109359	0.881011
AT2G43945	243.205	333.291	153.119	0.459417	-1.12212	3.92726e-17	2.61365e-14	0.450962	0.373921
AT4G33666	84.72	115.923	53.5173	0.461664	-1.11509	6.22805e-10	1.55432e-07	0.928533	0.867647
AT4G11830	61.945	84.2062	39.6839	0.471271	-1.08537	6.1109e-08	9.25569e-06	0.792363	0.581937
AT1G80440	138.16	187.437	88.8836	0.474205	-1.07642	6.32605e-12	2.20528e-09	4.06325	0.665337
AT5G38940	18.9363	25.6884	12.1842	0.474309	-1.0761	0.00141515	0.0411648	1.51477	1.41454
AT2G27830	24.2954	32.9533	15.6375	0.474535	-1.07541	0.000348191	0.0147625	0.95853	0.273721
AT4G22510	53.6287	72.6984	34.559	0.475375	-1.07286	5.16238e-07	6.03065e-05	1.41271	0.250225
AT5G57760	27.7899	37.6694	17.9105	0.475465	-1.07259	0.000111065	0.00615962	0.59282	4.14813
AT5G57770	21.4132	28.9847	13.8416	0.477548	-1.06628	0.000607831	0.0226257	0.546079	3.27787
AT1G15405	25.3032	34.2065	16.3999	0.479439	-1.06058	0.000184404	0.00897977	6.07409	0.0943826
AT4G36040	398.645	537.926	259.363	0.482154	-1.05244	8.95239e-19	8.54837e-16	1.38866	0.355465
AT1G01190	36.8382	49.6666	24.0097	0.483418	-1.04866	2.06265e-05	0.00152013	1.50554	0.171601
AT5G15530	76.6921	103.312	50.0722	0.48467	-1.04493	3.32852e-08	5.49631e-06	0.812092	0.545896
AT3G23840	54.9423	73.9617	35.9228	0.485695	-1.04188	2.03218e-06	0.000209534	1.14095	0.0223034
AT1G04110	45.3242	60.884	29.7644	0.488872	-1.03247	8.13241e-06	0.000689591	0.294701	0.34413
AT3G15630	37.413	50.215	24.6111	0.490114	-1.02881	3.04125e-05	0.00210037	0.142264	1.84782
AT4G14690	26.4862	35.5023	17.4701	0.492085	-1.02302	0.000484194	0.0189552	0.979441	0.168683
AT3G59870	83.6296	111.938	55.3214	0.494216	-1.01679	1.38966e-08	2.5223e-06	0.100712	0.801999
AT1G09910	31.4003	41.9873	20.8133	0.495705	-1.01245	0.000218972	0.0101969	0.222203	0.170646
AT5G25190	30.0898	40.2021	19.9775	0.496928	-1.00889	0.000305365	0.0134397	0.00465938	0.0488111
AT3G49160	40.7688	54.4416	27.096	0.497708	-1.00663	3.91716e-05	0.0026093	0.309116	0.00514525
AT4G16340	170.191	226.946	113.436	0.499834	-1.00048	1.53219e-12	5.72773e-10	2.35169	0.14544
AT4G02970	53.7855	35.8354	71.7356	2.00181	1.0013	2.97573e-06	0.000291754	2.11815	0.00786423
AT1G75040	93.6285	62.2387	125.018	2.00869	1.00626	4.08186e-09	8.37811e-07	3.83366	0.131721
AT5G44568	22.349	14.5299	30.1681	2.07627	1.054	0.00138116	0.0403901	0.0994266	1.33819
AT3G28540	61.0332	39.2394	82.8271	2.11082	1.0778	1.30004e-07	1.83022e-05	1.09747	1.69047
AT3G14210	3558.81	2277.31	4840.31	2.12545	1.08777	1.35408e-32	2.70349e-29	1.41229	0.642586
AT1G35710	127.286	81.0277	173.543	2.14178	1.09881	3.05749e-12	1.11914e-09	1.92107	0.253196
AT3G57260	136.102	86.6312	185.573	2.1421	1.09902	1.53873e-12	5.72773e-10	0.0195963	5.49832
AT1G20610	26.6367	16.8961	36.3774	2.15301	1.10636	0.000342195	0.0146212	0.0614511	0.142227
AT1G06450	48.3735	30.6786	66.0685	2.15357	1.10673	2.028e-06	0.000209534	0.169829	0.11626
AT1G06265	19.4381	12.2714	26.6047	2.16802	1.11638	0.00178819	0.0483647	0.068826	0.25579
AT3G29575	30.8253	19.445	42.2055	2.17051	1.11803	8.6842e-05	0.0050207	0.0856097	0.0446693
AT3G44860	44.8351	28.2211	61.4491	2.17742	1.12262	2.01141e-06	0.000209534	0.0386599	5.14422
AT5G60100	76.1156	47.8651	104.366	2.18042	1.12461	6.41292e-09	1.26883e-06	0.658757	1.27519
AT1G18265	23.9382	15.0032	32.8732	2.19109	1.13165	0.00041684	0.0169217	0.0380978	0.56098
AT3G22550	26.5267	16.3315	36.7219	2.24854	1.16899	0.000173706	0.00857287	0.146432	0.0260171
AT5G28490	25.0271	15.385	34.6691	2.25344	1.17213	0.000216671	0.0101461	0.0283237	0.00562721
AT1G76930	157.387	96.4025	218.372	2.26522	1.17965	9.38798e-15	4.38678e-12	2.14521	3.89565
AT2G37580	19.9754	12.18	27.7708	2.28003	1.18905	0.00101296	0.0331051	0.293352	1.40233
AT1G12790	18.5837	11.325	25.8423	2.28189	1.19023	0.000969149	0.031863	8.18926e-05	0.121116
AT1G76590	24.8635	15.0946	34.6324	2.29437	1.1981	0.000140228	0.0074031	0.197468	0.0503959
AT3G15400	17.8029	10.7604	24.8455	2.30899	1.20726	0.00148265	0.0426762	0.0290989	0.366579
AT2G25510	2183.83	1311.12	3056.53	2.33123	1.22109	2.39698e-38	7.52034e-35	4.67347	3.43308
AT5G64120	41.9633	25.1827	58.744	2.33272	1.22201	3.64298e-07	4.46967e-05	0.971811	4.23448
AT5G24155	15.7203	9.24928	22.1913	2.39925	1.26258	0.00116455	0.0363811	0.00438632	0.483709
AT2G23560	17.8381	10.4862	25.19	2.40221	1.26436	0.00110691	0.0352831	1.15027	0.11692
AT2G39330	33.7722	19.8268	47.7176	2.40672	1.26707	3.11168e-06	0.000302383	0.366484	10.211
AT2G43620	22.9086	13.3844	32.4329	2.42318	1.2769	4.74887e-05	0.00308185	2.20607	1.21013
AT1G20390	80.7131	46.9938	114.432	2.43505	1.28395	1.43473e-11	4.70291e-09	0.0437606	5.17313e-05
AT1G55170	45.4548	26.0215	64.8882	2.49364	1.31825	2.21905e-08	3.8481e-06	2.67633	0.0889726
AT4G12480	88.5526	50.672	126.433	2.49513	1.31911	5.45702e-13	2.17904e-10	0.0948339	0.540621
AT3G22231	105.398	60.0878	150.708	2.50813	1.32661	1.09553e-14	4.91021e-12	1.34043	2.21238
AT3G57240	15.0459	8.50186	21.5899	2.53944	1.34451	0.00095496	0.0316332	0.836077	3.0774
AT3G26750	13.1959	7.44776	18.944	2.54358	1.34686	0.00182953	0.0490002	0.86169	1.28047
AT4G35420	37.4202	20.9561	53.8842	2.57129	1.36249	3.73164e-07	4.55302e-05	0.127761	0.036346
AT3G02010	17.9572	10.0129	25.9015	2.5868	1.37117	0.000505453	0.0195286	0.912481	3.29103
AT1G24147	24.9351	13.8739	35.9962	2.59453	1.37547	1.59038e-05	0.00122125	0.00653319	0.202221
AT1G17665	37.7488	20.7408	54.7567	2.64005	1.40056	5.33021e-08	8.12931e-06	2.33617	0.18575
AT3G20810	19.0638	10.1957	27.9318	2.73956	1.45394	7.44308e-05	0.00438244	0.11491	0.0102662
AT1G74460	12.4024	6.60895	18.1958	2.75321	1.46112	0.00150838	0.0429664	0.121291	0.66668
AT5G64000	14.0215	7.464	20.5789	2.75709	1.46314	0.000859655	0.0293164	1.00749	1.68561
AT1G53035	30.7343	16.3152	45.1533	2.76756	1.46861	3.88866e-07	4.67631e-05	0.851603	3.14396
AT5G35490	47.1986	24.9999	69.3974	2.77591	1.47296	1.058e-09	2.4719e-07	0.356796	1.44001
AT1G31350	20.1713	10.3948	29.9479	2.88106	1.5266	3.62555e-05	0.00244247	1.87494	0.0387644
AT2G05440	70.3538	36.2172	104.49	2.88511	1.52862	2.08724e-14	9.16801e-12	1.41205	3.11911
AT2G15080	149.129	76.269	221.989	2.91061	1.54132	1.88895e-22	2.96322e-19	0.26358	1.12959
AT5G59310	17.1863	8.50186	25.8708	3.04296	1.60547	2.45657e-05	0.00175166	0.82598	15.8728
AT5G42900	33.1465	15.9496	50.3433	3.1564	1.65828	8.61206e-09	1.64468e-06	0.0010506	0.128009
AT3G53310	11.9214	5.46345	18.3793	3.36405	1.7502	0.000142499	0.00748699	1.98481	0.0474049
AT5G19740	15.8995	7.17357	24.6253	3.43279	1.77938	1.33519e-05	0.0010702	0.0188165	0.210216
AT2G24850	23.3659	10.3034	36.4284	3.53558	1.82195	1.55024e-07	2.14129e-05	2.75586	1.01152
AT2G31865	10.9849	4.80743	17.1623	3.56995	1.83591	0.000147316	0.00762252	0.681648	0.0108145
AT3G24780	9.64881	4.15141	15.1462	3.64845	1.86728	0.000479705	0.018813	0.0272537	0.000838978
AT3G61920	12.0831	5.09787	19.0683	3.74045	1.90321	6.59917e-05	0.00395986	0.0557366	0.147592
AT1G64380	20.5883	8.68465	32.492	3.74131	1.90355	3.2613e-07	4.06959e-05	0.0591673	0.688206
AT4G16590	12.5373	5.28066	19.794	3.7484	1.90628	3.00677e-05	0.00208311	0.356363	0.585604
AT3G26460	10.1491	4.24281	16.0554	3.78415	1.91997	0.000216429	0.0101461	0.391013	0.414839
AT5G03545	9.48559	3.67818	15.293	4.15776	2.05581	0.000219692	0.0102006	0.159917	0.767366
AT1G06260	6.81313	2.54893	11.0773	4.34586	2.11964	0.00102371	0.0334067	0.0280177	0.393364
AT5G20790	7.08612	2.64033	11.5319	4.3676	2.12684	0.000676392	0.024717	0.178619	0.0473079
AT1G06250	8.16788	3.02216	13.3136	4.40532	2.13925	0.00046218	0.0182703	0.16147	1.06664
AT1G14880	45.6217	16.7884	74.4549	4.43489	2.1489	4.94721e-17	3.01807e-14	0.607693	1.92129
AT2G14610	254.559	91.0406	418.078	4.59221	2.19919	6.01059e-55	1.32004e-50	0.744398	18.6105
AT5G35480	45.4673	15.4012	75.5333	4.90437	2.29407	1.44291e-17	1.05631e-14	2.11759	0.237132
AT5G58940	7.68562	2.54893	12.8223	5.03046	2.33069	0.00029321	0.0130354	0.0273757	0.18401
AT4G04293	27.4976	7.17357	47.8217	6.66637	2.7369	8.56525e-15	4.08935e-12	0.0172595	1.7009
AT3G13784	6.7578	1.60248	11.9131	7.43419	2.89417	4.80451e-05	0.00309433	0.212637	0.113348
AT2G04460	9.00151	1.98431	16.0187	8.07269	3.01305	2.37664e-06	0.000242771	0.280931	0.18019
AT3G05240	3.65097	0.564625	6.73731	11.9324	3.57681	0.000745984	0.0266829	0.446402	0.143982
AT1G67105	51.8146	4.71604	98.9132	20.9738	4.39052	4.64596e-41	2.04069e-37	0.100055	3.97041
AT1G43590	7.42852	0.473228	14.3838	30.3951	4.92577	8.9062e-08	1.29535e-05	0.247152	0.037349
AT5G35935	31.3027	0.473228	62.1321	131.294	7.03666	2.85686e-33	7.84281e-30	0.0898237	1.02707
AT2G01422	29.314	0	58.6279	Inf	Inf	4.58602e-33	1.11909e-29	0	1.71195
AT2G29410	3.55926	0	7.11851	Inf	Inf	6.99036e-05	0.0041718	0	0.278943
AT2G48140	2.83355	0	5.6671	Inf	Inf	0.000775282	0.0274652	0	0.750422
AT3G14395	2.8152	0	5.6304	Inf	Inf	0.000775726	0.0274652	0	0.244748
AT3G42658	3.02415	0	6.0483	Inf	Inf	0.000425243	0.0171676	0	0.443775
AT5G22570	2.7785	0	5.55701	Inf	Inf	0.000776609	0.0274652	0	0.065385

## Sheet: triple
id	baseMean	col_0_mean	triple_mean	foldChange	log2FoldChange	pval	padj	resVar_col_0	resVar_triple
AT5G10140	4.76985	9.53971	0	0	#NAME?	1.82115e-06	0.000400144	0.75597	0
AT4G24000	7.32703	14.1968	0.457221	0.0322058	-4.95653	4.82583e-08	1.79717e-05	13.3116	0.193708
AT5G26270	6.12771	11.7982	0.457221	0.0387534	-4.68953	3.37227e-06	0.000696288	0.0203694	0.218015
AT2G39030	10.3252	18.8215	1.82888	0.09717	-3.36334	2.38254e-08	9.69431e-06	10.1393	1.27348
AT3G59900	4.89782	8.88369	0.911958	0.102655	-3.28412	0.000275047	0.0243683	2.02077	0.665289
AT2G30230	25.3802	45.2837	5.47672	0.120942	-3.04761	2.72503e-15	3.99162e-12	0.629948	0.454889
AT3G59790	7.04954	12.2714	1.82764	0.148935	-2.74725	8.19727e-05	0.010218	0.0730418	0.364097
AT2G07042	6.9037	11.981	1.8264	0.152441	-2.71367	0.000139633	0.0156531	0.192462	2.69559e-06
AT2G36780	6.4004	10.9756	1.82516	0.166292	-2.58821	0.000141587	0.0156805	8.26995	0.371017
AT1G35210	6.14754	10.4699	1.82516	0.174324	-2.52016	0.000653322	0.0460089	0.3408	0.375284
AT2G44080	14.9275	25.2903	4.56476	0.180494	-2.46997	1.51696e-07	4.97472e-05	0.017141	0.148739
AT2G48160	193.945	328.043	59.8475	0.182438	-2.45452	1.78135e-55	3.91398e-51	0.000865555	5.37725
AT1G74930	9.98389	16.7722	3.19558	0.190528	-2.39192	6.72742e-05	0.0090684	4.69533	0.0532317
AT5G44920	8.44447	14.1481	2.74084	0.193725	-2.36792	0.000165895	0.0175242	0.512976	0.256624
AT5G51190	14.3981	23.7792	5.01701	0.210983	-2.2448	1.72421e-06	0.00039056	0.0442913	2.85332
AT5G24780	44.2065	72.8873	15.5256	0.213009	-2.23101	6.17126e-18	1.23268e-14	24.0755	0.046807
AT5G13170	31.1149	51.2752	10.9547	0.213645	-2.22671	7.45366e-14	8.18859e-11	34.0731	0.57777
AT1G68840	90.0767	148.198	31.9558	0.21563	-2.21337	6.20912e-28	3.41067e-24	3.06858	0.483945
AT5G61600	33.6594	54.9899	12.3288	0.224201	-2.15713	2.56278e-12	2.08554e-09	1.86322	0.0155771
AT5G23150	78.5604	128.344	28.7764	0.224212	-2.15706	7.00291e-25	3.07736e-21	0.0164856	1.6575
AT3G44260	44.436	72.4344	16.4376	0.226931	-2.13968	3.20509e-15	4.40138e-12	3.12907	2.55907e-05
AT4G29780	29.4212	47.8915	10.951	0.228662	-2.12871	1.65679e-10	1.04009e-07	6.00958	2.35688
AT1G27730	25.076	40.5676	9.58425	0.236254	-2.08159	3.463e-09	1.81164e-06	0.484982	0.92148
AT5G59220	7.14117	11.5403	2.74208	0.23761	-2.07333	0.000696912	0.0484575	6.96521	1.06426
AT4G24570	56.4695	90.5674	22.3715	0.247015	-2.01733	4.66574e-17	8.54297e-14	1.24669	0.0671003
AT3G42640	22.647	36.1583	9.13572	0.252659	-1.98474	2.91844e-08	1.14507e-05	0.52923	0.730682
AT3G52535	9.93966	15.7668	4.1125	0.260833	-1.9388	0.000266279	0.0239782	0.289128	1.12024
AT4G21326	18.3681	28.9685	7.76779	0.268146	-1.89891	2.19361e-06	0.000467941	0.0742115	1.94082
AT3G14440	15.7119	24.5754	6.84838	0.278669	-1.84338	5.91808e-06	0.00113071	6.66504	0.0260422
AT4G17490	13.5815	21.2303	5.9327	0.279445	-1.83936	8.28692e-05	0.0102292	0.0802003	0.776481
AT5G62280	20.7053	32.2811	9.12952	0.282813	-1.82208	7.95177e-07	0.000203158	0.0922675	0.322949
AT3G51075	10.8676	16.7133	5.02198	0.300478	-1.73467	0.000517992	0.0389771	0.554609	0.0361704
AT2G33380	38.2024	58.142	18.2628	0.314106	-1.67068	1.07734e-10	6.96213e-08	20.1097	0.038784
AT1G73500	32.6708	49.3599	15.9816	0.323777	-1.62693	3.52155e-08	1.33433e-05	0.0120672	0.0129929
AT1G09910	27.8445	41.9873	13.7017	0.32633	-1.6156	4.87823e-07	0.000137282	0.223424	0.506449
AT4G17500	15.7241	23.6878	7.76034	0.327609	-1.60995	0.000118738	0.0135881	2.73308e-05	0.216945
AT4G37610	27.9636	41.7721	14.1552	0.338868	-1.5612	1.79199e-06	0.000397713	3.42528	0.0146576
AT5G57760	25.2258	37.6694	12.7823	0.339329	-1.55924	1.7655e-06	0.000395833	0.595363	0.234921
AT1G55675	29.1845	43.2994	15.0697	0.348034	-1.5227	1.00076e-06	0.000252744	0.871997	0.117818
AT1G25560	81.0175	120.025	42.0097	0.350007	-1.51454	1.74371e-14	2.25369e-11	0.315876	0.0719054
AT1G13260	117.901	174.144	61.6578	0.354062	-1.49793	4.37958e-18	9.62282e-15	3.11637	1.99281
AT5G47230	14.8321	21.9025	7.76158	0.354369	-1.49668	0.000367478	0.0305842	0.309462	0.0235677
AT2G39130	61.2517	90.0779	32.4254	0.359971	-1.47405	5.21184e-11	3.57858e-08	3.01287	0.699207
AT4G22517	53.1485	77.9791	28.3179	0.363147	-1.46137	2.1109e-10	1.25353e-07	0.975268	1.30709
AT1G73540	43.387	63.4918	23.2823	0.366697	-1.44734	1.9269e-08	8.1419e-06	0.849978	0.390879
AT1G52040	28.5612	41.5893	15.5331	0.373488	-1.42087	6.72212e-06	0.00126238	2.38481	2.4534
AT2G45920	18.4239	26.8014	10.0464	0.374848	-1.41562	0.000185827	0.0188156	0.00312282	0.0793124
AT2G40000	85.7152	123.945	47.4852	0.383114	-1.38415	1.11035e-12	9.75869e-10	3.45898	0.0129992
AT3G55160	62.3165	89.9276	34.7053	0.385925	-1.37361	2.54624e-10	1.47226e-07	0.147115	0.199227
AT1G13700	21.1268	30.3882	11.8654	0.390461	-1.35675	0.000146847	0.0158942	0.000314185	1.62694
AT5G38940	17.8668	25.6884	10.0452	0.391041	-1.35461	0.000264439	0.0239105	1.51839	1.72952e-05
AT5G47220	25.1474	36.142	14.1527	0.391586	-1.3526	3.7387e-05	0.0056038	0.032276	0.120202
AT2G20670	93.2377	133.501	52.9743	0.396808	-1.33349	7.19918e-13	6.66098e-10	1.19872	0.671343
AT1G77080	27.2466	38.9652	15.5281	0.398513	-1.3273	3.46502e-05	0.00528704	0.369396	0.458272
AT4G17470	20.7574	29.6407	11.8741	0.4006	-1.31977	0.000204072	0.020289	0.201155	0.267321
AT5G08230	38.3225	54.7158	21.9292	0.400784	-1.3191	1.1219e-06	0.000276969	0.921314	3.5399
AT5G21940	69.7314	99.2845	40.1783	0.404679	-1.30515	1.85504e-10	1.13219e-07	0.00994393	0.0692398
AT5G57770	20.4269	28.9847	11.8691	0.409496	-1.28808	0.000282418	0.0249208	0.54726	0.258711
AT1G07135	54.739	77.516	31.962	0.412328	-1.27814	5.8986e-08	2.12466e-05	5.08556	5.36136e-05
AT2G27830	23.3257	32.9533	13.698	0.415679	-1.26646	0.000114231	0.01321	0.960291	2.37656e-05
AT1G17780	20.7945	29.2589	12.3301	0.421412	-1.2467	0.000460207	0.0359846	0.0333709	0.146541
AT5G44510	40.5234	56.8402	24.2066	0.425872	-1.23151	1.09497e-06	0.000273395	1.43536	0.980049
AT5G02760	116.288	162.717	69.8592	0.429328	-1.21985	2.78023e-13	2.77669e-10	0.181698	0.00155174
AT4G38370	41.5697	58.0283	25.1111	0.432739	-1.20843	2.64001e-06	0.00055244	0.264125	0.0659663
AT5G44930	36.856	51.328	22.384	0.436096	-1.19728	1.03669e-05	0.00186706	0.288055	2.53609
AT2G25900	184.118	255.909	112.327	0.438935	-1.18792	3.31582e-16	5.20394e-13	0.46429	0.0549809
AT3G55980	104.747	145.584	63.9103	0.438994	-1.18773	5.62434e-11	3.74479e-08	12.6358	1.31627
AT4G29190	76.0725	105.571	46.5744	0.441169	-1.1806	3.60125e-09	1.84015e-06	1.21437	0.0181821
AT1G19180	48.4744	66.8206	30.1281	0.450881	-1.14918	1.46763e-06	0.000343051	0.0240894	0.907451
AT4G39420	164.586	224.607	104.564	0.465545	-1.10301	1.34895e-13	1.41139e-10	0.00599651	0.0435228
AT5G25190	29.4616	40.2021	18.7212	0.465678	-1.10259	0.00023718	0.0222706	0.00466408	0.0117546
AT1G17420	53.1001	72.4242	33.776	0.466363	-1.10047	6.82717e-07	0.000176478	2.37563	2.25461
AT4G36040	395.894	537.926	253.862	0.471927	-1.08336	3.93191e-20	1.43987e-16	1.39194	0.0580635
AT2G11520	53.0802	71.9185	34.2419	0.476121	-1.0706	2.13509e-06	0.000459924	0.046221	0.135038
AT4G22510	53.705	72.6984	34.7115	0.477473	-1.06651	1.46102e-06	0.000343051	1.41258	1.43919
AT4G16870	124.322	168.246	80.3976	0.477858	-1.06535	2.52327e-11	1.91177e-08	3.2547	7.32229
AT4G27280	32.3405	43.6812	20.9999	0.480753	-1.05663	0.000250083	0.0228951	0.501576	0.331735
AT1G80440	138.917	187.437	90.3969	0.482279	-1.05206	5.00836e-11	3.5498e-08	4.05987	0.464465
AT3G28540	60.6994	39.2394	82.1594	2.0938	1.06612	5.11555e-07	0.000140499	1.09834	5.3204
AT2G05440	57.3514	36.2172	78.4855	2.16708	1.11575	2.82169e-07	8.85687e-05	1.46109	16.9799
AT3G02030	26.9759	16.5142	37.4375	2.26698	1.18077	0.000174605	0.0181584	0.00956485	0.197451
AT1G06270	19.4982	11.5992	27.3972	2.362	1.24001	0.000607183	0.0436491	0.717527	0.0337479
AT1G02850	20.412	12.0724	28.7515	2.38159	1.25193	0.000398276	0.0326527	0.493388	3.89808
AT4G12490	119.832	70.2998	169.364	2.40917	1.26854	3.35077e-14	3.8749e-11	0.110735	3.51193
AT5G64120	42.9481	25.1827	60.7135	2.41093	1.26959	4.66292e-07	0.000137282	0.968878	1.81715
AT5G47830	19.3117	11.2336	27.3898	2.43821	1.28582	0.000612476	0.0437568	0.0892342	0.766867
AT4G12480	87.1795	50.672	123.687	2.44094	1.28743	7.89947e-12	6.19882e-09	0.0951676	11.3577
AT2G14610	162.176	91.0406	233.311	2.56271	1.35767	2.42296e-19	7.60534e-16	0.947102	0.277698
AT3G26210	19.9449	11.1259	28.7639	2.5853	1.37033	0.000142281	0.0156805	0.989325	0.0631198
AT1G31350	18.6649	10.3948	26.9351	2.59121	1.37363	0.00051431	0.0389669	1.89067	0.379948
AT1G14880	31.902	16.7884	47.0155	2.80047	1.48567	4.1629e-07	0.000127038	0.642961	2.37543
AT3G02040	37.7116	19.246	56.1773	2.91891	1.54543	1.67129e-08	7.20031e-06	0.217392	2.40485
AT1G20390	93.3362	46.9938	139.679	2.97228	1.57157	5.53384e-17	9.35304e-14	0.0422953	6.33966
AT5G59310	17.4905	8.50186	26.4791	3.1145	1.639	7.96676e-05	0.0101182	0.8245	0.283764
AT5G35480	32.1234	15.4012	48.8456	3.17154	1.66518	6.39842e-08	2.26752e-05	2.24665	1.24526
AT5G19740	15.0018	7.17357	22.83	3.18252	1.67017	0.000141735	0.0156805	0.0189269	4.33595e-05
AT3G24780	10.2933	4.15141	16.4351	3.95892	1.98511	0.000286605	0.0251891	0.0269845	0.203898
AT1G29560	17.5474	6.79174	28.303	4.16727	2.0591	6.53805e-07	0.000171017	0.152583	0.747318
AT3G61920	13.28	5.09787	21.4621	4.21001	2.07382	1.67302e-05	0.00284959	0.0551019	0.0940003
AT2G43375	12.6757	4.80743	20.5439	4.27336	2.09537	1.58232e-05	0.00271615	0.669268	0.255167
AT2G18150	13.7748	5.18926	22.3604	4.30897	2.10734	1.12628e-05	0.00197972	0.0334361	4.2133
AT3G15357	10.3829	3.87722	16.8886	4.35586	2.12296	0.000191767	0.019328	1.61528	1.01919
AT3G17520	12.8735	3.40399	22.343	6.56376	2.71452	3.85106e-07	0.000119177	1.19166	23.1226
AT3G13784	6.27671	1.60248	10.951	6.83376	2.77268	0.000293895	0.0255236	0.216749	2.82839
AT5G20790	10.6833	2.64033	18.7262	7.09237	2.82627	1.64714e-06	0.00037699	0.163703	0.945081
AT3G28740	6.18166	0.946456	11.4169	12.0628	3.59249	4.84142e-05	0.00695265	0.690567	0.174899
AT3G30720	26.2162	3.58679	48.8456	13.6182	3.76747	5.02588e-19	1.22699e-15	0.00737541	1.26126
AT2G04050	4.16	0.564625	7.75537	13.7354	3.77983	0.000424538	0.0341683	0.425795	3.38335
AT3G29644	9.01017	1.12925	16.8911	14.9578	3.90283	8.63627e-08	3.012e-05	0.743217	0.314235
AT4G36600	4.61412	0.564625	8.66361	15.344	3.9396	0.000143452	0.0156812	0.408117	9.04294
AT2G04460	16.2892	1.98431	30.5941	15.418	3.94654	7.27578e-13	6.66098e-10	0.239135	0.0677199
AT5G44120	12.3398	1.41968	23.2599	16.3839	4.0342	5.8084e-10	3.27236e-07	0.89514	17.1689
AT5G03860	4.11368	0.473228	7.75413	16.3856	4.03436	0.000427457	0.0342777	0.344194	4.73228
AT3G21720	39.4519	3.20495	75.6988	23.6193	4.56189	2.08899e-32	2.29497e-28	0.288995	69.3393
AT3G15670	8.67285	0.473228	16.8725	35.654	5.15599	1.21541e-08	5.34101e-06	0.22229	15.7158
AT5G35935	18.7243	0.473228	36.9753	78.1342	6.28788	4.16883e-19	1.14497e-15	0.137153	1.30395
AT1G03106	4.55979	0	9.11958	Inf	Inf	8.2084e-06	0.00151559	0	9.54725
AT1G64110	3.87582	0	7.75165	Inf	Inf	4.70547e-05	0.00680188	0	8.12817
AT1G68250	27.8147	0	55.6295	Inf	Inf	3.74322e-30	2.74154e-26	0	58.0528
AT2G35300	3.19248	0	6.38495	Inf	Inf	0.000264288	0.0239105	0	4.92598
AT2G36640	3.64783	0	7.29567	Inf	Inf	8.23129e-05	0.010218	0	7.65517
AT3G14395	3.19744	0	6.39488	Inf	Inf	0.00026405	0.0239105	0	0.553437
AT3G22640	5.24376	0	10.4875	Inf	Inf	1.50242e-06	0.000347485	0	10.9665
AT3G54940	5.69974	0	11.3995	Inf	Inf	4.82467e-07	0.000137282	0	11.9128
