# Supplementary material for: A plant-specific HUA2-LIKE (HULK) gene family in Arabidopsis thaliana is essential for development
Source: Plant J. 2014 Aug 28;80(2):242–54. doi: 10.1111/tpj.12629 (PMC4283595; doi:10.1111/tpj.12629)
Supplement: Supplementary file 14 — Table S4. Significantly represented (P < 0.05) GO slim terms in sets of differentially expressed genes in hua2–7, hua2–7 hullk1 and hua2–7 hulk1 hulk2 plants relative to Col–0. [file tpj0080-0242-sd14.xls]

## Sheet: single
GO_acc	term_type	Term	queryitem	querytotal	bgitem	bgtotal	pvalue	FDR	entries
GO:0050896	P	response to stimulus	28	49	4057	37767	2.6e-10	9.6e-09	// AT4G14690 // AT1G25560 // AT5G46330 // AT2G33380 // AT1G73500 // AT3G51860 // AT1G31540 // AT5G24530 // AT5G57560 // AT2G26560 // AT1G17420 // AT2G14610 // AT1G27730 // AT5G10140 // AT2G40000 // AT3G02480 // AT5G36910 // AT2G44080 // AT5G51190 // AT3G55980 // AT2G29120 // AT1G19180 // AT4G17490 // AT4G37990 // AT4G38170 // AT4G08950 // AT2G40750 // AT1G13260
GO:0009607	P	response to biotic stimulus	10	49	638	37767	4.5e-08	8.3e-07	// AT2G14610 // AT2G40000 // AT5G46330 // AT4G37990 // AT2G33380 // AT3G51860 // AT5G24530 // AT1G19180 // AT2G26560 // AT1G17420
GO:0051704	P	multi-organism process	10	49	776	37767	2.7e-07	3.3e-06	// AT2G14610 // AT2G40000 // AT5G46330 // AT4G37990 // AT2G33380 // AT3G51860 // AT5G24530 // AT1G19180 // AT2G26560 // AT1G17420
GO:0006950	P	response to stress	16	49	2320	37767	6.5e-07	6e-06	// AT3G02480 // AT2G14610 // AT1G27730 // AT5G46330 // AT4G37990 // AT2G33380 // AT1G73500 // AT1G19180 // AT5G36910 // AT2G40000 // AT1G31540 // AT2G40750 // AT5G10140 // AT1G17420 // AT5G57560 // AT2G26560
GO:0009719	P	response to endogenous stimulus	9	49	1068	37767	2.8e-05	0.0002	// AT5G57560 // AT1G27730 // AT4G17490 // AT4G08950 // AT2G33380 // AT1G73500 // AT2G44080 // AT1G19180 // AT1G13260
GO:0009605	P	response to external stimulus	6	49	429	37767	3.5e-05	0.00022	// AT2G14610 // AT1G27730 // AT5G46330 // AT1G73500 // AT1G17420 // AT5G57560
GO:0009628	P	response to abiotic stimulus	10	49	1471	37767	6.3e-05	0.00033	// AT3G02480 // AT2G29120 // AT4G14690 // AT1G25560 // AT2G33380 // AT1G73500 // AT4G38170 // AT5G10140 // AT5G57560 // AT1G27730
GO:0065007	P	biological regulation	15	49	4188	37767	0.0013	0.0061	// AT2G29120 // AT4G14690 // AT4G17490 // AT1G13710 // AT2G44080 // AT1G73500 // AT3G51860 // AT5G51190 // AT1G31540 // AT2G40750 // AT5G10140 // AT3G55980 // AT1G19180 // AT1G13260 // AT5G23150
GO:0009791	P	post-embryonic development	5	49	705	37767	0.0031	0.011	// AT5G10140 // AT1G19180 // AT1G13260 // AT5G23150 // AT1G25560
GO:0050789	P	regulation of biological process	13	49	3697	37767	0.0028	0.011	// AT4G14690 // AT4G17490 // AT1G13710 // AT2G44080 // AT1G73500 // AT5G51190 // AT1G31540 // AT2G40750 // AT5G10140 // AT3G55980 // AT1G19180 // AT1G13260 // AT5G23150
GO:0050794	P	regulation of cellular process	12	49	3375	37767	0.0036	0.012	// AT4G14690 // AT4G17490 // AT1G13710 // AT2G44080 // AT1G73500 // AT5G51190 // AT1G31540 // AT2G40750 // AT3G55980 // AT1G19180 // AT1G13260 // AT5G23150
GO:0048608	P	reproductive structure development	5	49	978	37767	0.012	0.033	// AT5G10140 // AT1G19180 // AT1G13260 // AT5G23150 // AT1G25560
GO:0003006	P	reproductive developmental process	5	49	978	37767	0.012	0.033	// AT5G10140 // AT1G19180 // AT1G13260 // AT5G23150 // AT1G25560
GO:0022414	P	reproductive process	5	49	1161	37767	0.022	0.059	// AT5G10140 // AT1G19180 // AT1G13260 // AT5G23150 // AT1G25560
GO:0000003	P	reproduction	5	49	1186	37767	0.024	0.059	// AT5G10140 // AT1G19180 // AT1G13260 // AT5G23150 // AT1G25560
GO:0007165	P	signal transduction	5	49	1228	37767	0.027	0.063	// AT2G44080 // AT1G19180 // AT1G31540 // AT4G17490 // AT1G73500
GO:0019222	P	regulation of metabolic process	7	49	2210	37767	0.034	0.074	// AT4G14690 // AT4G17490 // AT1G73500 // AT5G51190 // AT2G40750 // AT3G55980 // AT1G13260
GO:0006350	P	transcription	6	49	1923	37767	0.049	0.1	// AT4G17490 // AT1G73500 // AT5G51190 // AT2G40750 // AT3G55980 // AT1G13260

## Sheet: double
GO_acc	term_type	Term	queryitem	querytotal	bgitem	bgtotal	pvalue	FDR	entries
GO:0050896	P	response to stimulus	66	225	4057	37767	4.7e-11	2.4e-09	// AT1G64380 // AT5G59310 // AT2G23560 // AT4G17500 // AT4G14690 // AT1G33080 // AT5G47220 // AT5G64120 // AT5G59220 // AT5G25350 // AT2G33380 // AT1G55180 // AT1G31540 // AT5G25190 // AT3G44260 // AT1G74930 // AT3G14210 // AT2G14610 // AT1G25560 // AT3G15500 // AT1G16850 // AT5G44510 // AT1G71400 // AT5G38420 // AT3G15210 // AT2G15080 // AT4G12480 // AT5G39610 // AT1G77080 // AT5G28490 // AT5G10…
GO:0006950	P	response to stress	44	225	2320	37767	4.7e-10	1.2e-08	// AT5G47220 // AT5G59310 // AT2G23560 // AT2G24850 // AT5G64120 // AT5G59220 // AT2G33380 // AT1G55180 // AT1G31540 // AT3G44260 // AT1G74930 // AT1G17420 // AT2G14610 // AT1G27730 // AT3G15500 // AT1G16850 // AT5G44510 // AT1G71400 // AT3G15210 // AT2G15080 // AT4G12480 // AT5G39610 // AT5G10140 // AT2G40000 // AT1G76930 // AT5G47230 // AT5G22570 // AT5G38940 // AT1G75040 // AT3G11480 // AT3G57…
GO:0009607	P	response to biotic stimulus	21	225	638	37767	1.3e-09	2.1e-08	// AT3G26460 // AT5G47220 // AT1G17420 // AT2G23560 // AT3G57240 // AT1G75040 // AT3G11480 // AT5G44510 // AT5G22570 // AT3G14210 // AT3G57260 // AT1G74930 // AT5G64120 // AT4G12480 // AT2G14610 // AT3G22231 // AT2G33380 // AT5G61600 // AT3G44260 // AT2G40000 // AT3G15210
GO:0051704	P	multi-organism process	19	225	776	37767	6.4e-07	8.2e-06	// AT5G47220 // AT2G14610 // AT3G57240 // AT1G75040 // AT3G11480 // AT5G44510 // AT5G22570 // AT3G14210 // AT3G57260 // AT5G64120 // AT4G12480 // AT2G23560 // AT3G22231 // AT2G33380 // AT5G61600 // AT1G17420 // AT2G40000 // AT3G15210 // AT2G41210
GO:0050789	P	regulation of biological process	47	225	3697	37767	8.7e-06	8.8e-05	// AT1G64380 // AT4G17500 // AT4G14690 // AT5G47220 // AT1G71400 // AT5G25350 // AT1G31540 // AT5G25190 // AT4G29190 // AT1G74930 // AT1G62975 // AT1G75040 // AT4G34060 // AT4G27310 // AT3G15210 // AT2G15080 // AT1G77080 // AT5G10140 // AT5G44920 // AT3G07610 // AT5G47230 // AT1G73830 // AT5G61600 // AT5G22570 // AT2G47880 // AT3G53310 // AT4G01250 // AT1G10610 // AT3G59790 // AT3G55980 // AT4G25…
GO:0009628	P	response to abiotic stimulus	24	225	1471	37767	2.6e-05	0.00022	// AT5G59310 // AT4G14690 // AT1G25560 // AT5G47230 // AT2G33380 // AT1G27730 // AT1G16850 // AT5G38420 // AT1G77080 // AT5G10140 // AT1G55180 // AT5G59220 // AT5G28490 // AT5G38940 // AT1G75040 // AT3G57260 // AT3G14440 // AT5G52300 // AT1G73260 // AT4G25470 // AT3G15500 // AT3G14210 // AT1G04220 // AT4G25490
GO:0065007	P	biological regulation	49	225	4188	37767	4.3e-05	0.00031	// AT1G64380 // AT4G17500 // AT4G14690 // AT5G47220 // AT1G71400 // AT5G25350 // AT1G31540 // AT5G25190 // AT4G29190 // AT1G74930 // AT1G62975 // AT1G75040 // AT4G34060 // AT4G27310 // AT3G15210 // AT2G15080 // AT1G77080 // AT5G10140 // AT5G44920 // AT3G07610 // AT5G47230 // AT1G73830 // AT5G28490 // AT5G61600 // AT5G22570 // AT2G47880 // AT3G53310 // AT4G01250 // AT1G10610 // AT3G59790 // AT3G55…
GO:0009719	P	response to endogenous stimulus	19	225	1068	37767	5.2e-05	0.00033	// AT5G47220 // AT5G59310 // AT1G27730 // AT2G24850 // AT1G13260 // AT2G44080 // AT5G59220 // AT5G25350 // AT2G33380 // AT3G15210 // AT3G15500 // AT4G37610 // AT5G52300 // AT3G03820 // AT5G25190 // AT4G17490 // AT5G47230 // AT1G76930 // AT3G59900
GO:0050794	P	regulation of cellular process	41	225	3375	37767	6.9e-05	0.00039	// AT1G64380 // AT4G17500 // AT4G14690 // AT5G47220 // AT5G25350 // AT1G31540 // AT5G25190 // AT4G29190 // AT1G74930 // AT1G62975 // AT1G75040 // AT1G71400 // AT4G27310 // AT3G15210 // AT2G15080 // AT1G77080 // AT5G44920 // AT5G47230 // AT1G73830 // AT5G61600 // AT5G22570 // AT5G38140 // AT3G53310 // AT4G01250 // AT1G10610 // AT3G59790 // AT3G55980 // AT4G25470 // AT1G21910 // AT2G47880 // AT4G17…
GO:0019222	P	regulation of metabolic process	29	225	2210	37767	0.00019	0.00089	// AT1G64380 // AT4G17500 // AT4G14690 // AT5G47220 // AT3G07610 // AT5G25190 // AT4G29190 // AT1G62975 // AT1G75040 // AT4G34060 // AT4G27310 // AT1G74930 // AT1G77080 // AT5G47230 // AT4G25470 // AT5G22570 // AT3G53310 // AT4G01250 // AT1G10610 // AT5G51190 // AT3G55980 // AT3G15210 // AT1G21910 // AT5G38140 // AT4G17490 // AT5G61600 // AT2G25900 // AT1G13260 // AT1G73830
GO:0010468	P	regulation of gene expression	27	225	2001	37767	0.00019	0.00089	// AT1G64380 // AT4G17500 // AT5G47220 // AT3G07610 // AT5G25190 // AT4G29190 // AT1G62975 // AT4G34060 // AT4G27310 // AT1G74930 // AT1G77080 // AT5G47230 // AT4G25470 // AT5G22570 // AT3G53310 // AT4G01250 // AT1G10610 // AT5G51190 // AT3G55980 // AT3G15210 // AT1G21910 // AT5G38140 // AT4G17490 // AT5G61600 // AT2G25900 // AT1G13260 // AT1G73830
GO:0006350	P	transcription	26	225	1923	37767	0.00024	0.001	// AT1G64380 // AT4G17500 // AT5G47220 // AT5G25190 // AT4G29190 // AT1G62975 // AT4G27310 // AT1G74930 // AT1G77080 // AT5G47230 // AT4G25470 // AT5G22570 // AT5G38140 // AT3G53310 // AT4G01250 // AT1G10610 // AT5G51190 // AT3G55980 // AT3G15210 // AT1G21910 // AT4G34530 // AT4G17490 // AT5G61600 // AT2G25900 // AT1G13260 // AT1G73830
GO:0060255	P	regulation of macromolecule metabolic process	27	225	2060	37767	0.0003	0.0012	// AT1G64380 // AT4G17500 // AT5G47220 // AT3G07610 // AT5G25190 // AT4G29190 // AT1G62975 // AT4G34060 // AT4G27310 // AT1G74930 // AT1G77080 // AT5G47230 // AT4G25470 // AT5G22570 // AT3G53310 // AT4G01250 // AT1G10610 // AT5G51190 // AT3G55980 // AT3G15210 // AT1G21910 // AT5G38140 // AT4G17490 // AT5G61600 // AT2G25900 // AT1G13260 // AT1G73830
GO:0009605	P	response to external stimulus	10	225	429	37767	0.00036	0.0013	// AT2G14610 // AT1G27730 // AT2G24850 // AT3G11480 // AT1G17420 // AT1G74930 // AT3G44260 // AT1G55180 // AT1G04220 // AT1G76930
GO:0009791	P	post-embryonic development	11	225	705	37767	0.0045	0.015	// AT4G34530 // AT1G25560 // AT4G35420 // AT3G07610 // AT1G04110 // AT1G77080 // AT5G10140 // AT1G55180 // AT1G13260 // AT5G23150 // AT4G13560
GO:0040007	P	growth	7	225	340	37767	0.005	0.016	// AT1G27730 // AT5G28490 // AT2G41210 // AT2G44080 // AT1G17420 // AT1G55180 // AT3G59900
GO:0006629	P	lipid metabolic process	12	225	841	37767	0.0061	0.018	// AT4G11830 // AT5G24155 // AT5G03610 // AT2G33380 // AT1G06250 // AT5G15530 // AT3G14440 // AT1G74460 // AT1G17420 // AT1G55180 // AT1G04220 // AT2G41210
GO:0007165	P	signal transduction	15	225	1228	37767	0.0095	0.027	// AT5G47220 // AT5G47230 // AT4G17490 // AT3G15500 // AT1G71400 // AT2G44080 // AT5G22570 // AT5G25350 // AT2G15080 // AT3G59790 // AT1G31540 // AT5G25190 // AT5G52300 // AT5G44920 // AT3G15210
GO:0006139	P	nucleobase, nucleoside, nucleotide and nucleic acid metabolic process	31	225	3198	37767	0.01	0.027	// AT1G64380 // AT4G17500 // AT1G06450 // AT5G47220 // AT3G07610 // AT5G25190 // AT4G29190 // AT1G74930 // AT3G44260 // AT1G62975 // AT4G34060 // AT4G27310 // AT4G25470 // AT1G77080 // AT5G47230 // AT5G22570 // AT5G38140 // AT3G53310 // AT4G01250 // AT1G10610 // AT5G51190 // AT3G55980 // AT4G25120 // AT3G15210 // AT1G21910 // AT4G34530 // AT4G17490 // AT5G61600 // AT2G25900 // AT1G13260 // AT1G73…
GO:0009908	P	flower development	6	225	377	37767	0.028	0.071	// AT4G34530 // AT3G07610 // AT1G77080 // AT5G10140 // AT1G13260 // AT5G23150
GO:0006807	P	nitrogen compound metabolic process	32	225	3826	37767	0.049	0.12	// AT1G64380 // AT4G17500 // AT1G06450 // AT5G47220 // AT3G07610 // AT5G25190 // AT4G29190 // AT1G74930 // AT3G44260 // AT4G14690 // AT1G62975 // AT4G34060 // AT4G27310 // AT4G25470 // AT1G77080 // AT5G47230 // AT5G22570 // AT5G38140 // AT3G53310 // AT4G01250 // AT1G10610 // AT5G51190 // AT3G55980 // AT4G25120 // AT3G15210 // AT1G21910 // AT4G34530 // AT4G17490 // AT5G61600 // AT2G25900 // AT1G13…
GO:0008152	P	metabolic process	79	225	10614	37767	0.052	0.12	// AT1G64380 // AT2G01918 // AT2G23560 // AT4G17500 // AT1G06450 // AT3G05410 // AT5G47220 // AT5G64120 // AT5G25350 // AT2G33380 // AT1G06250 // AT4G21326 // AT2G24850 // AT5G25190 // AT4G29190 // AT1G74930 // AT1G09910 // AT1G73310 // AT4G14690 // AT3G55980 // AT1G62975 // AT5G64000 // AT3G07610 // AT1G35710 // AT3G60290 // AT4G34060 // AT5G38420 // AT4G27310 // AT3G15210 // AT5G15530 // AT1G74…

## Sheet: triple
GO_acc	term_type	Term	queryitem	querytotal	bgitem	bgtotal	pvalue	FDR	entries
GO:0009607	P	response to biotic stimulus	15	119	638	37767	7.6e-09	3.5e-07	// AT5G47220 // AT2G40000 // AT5G64120 // AT5G44510 // AT5G61600 // AT2G18150 // AT2G33380 // AT1G74930 // AT4G12490 // AT4G12480 // AT2G14610 // AT3G28740 // AT3G44260 // AT1G19180 // AT1G17420
GO:0050896	P	response to stimulus	39	119	4057	37767	3.6e-08	8.3e-07	// AT5G47220 // AT5G59310 // AT4G17500 // AT1G25560 // AT5G64120 // AT5G59220 // AT2G33380 // AT1G73500 // AT3G59900 // AT5G25190 // AT3G44260 // AT1G17420 // AT2G14610 // AT1G27730 // AT5G44510 // AT1G74930 // AT2G04050 // AT1G19180 // AT4G12480 // AT1G77080 // AT3G28740 // AT5G10140 // AT2G40000 // AT5G47230 // AT5G44120 // AT5G38940 // AT5G61600 // AT2G18150 // AT3G14440 // AT5G51190 // AT3G55…
GO:0006950	P	response to stress	26	119	2320	37767	2.5e-07	3.9e-06	// AT5G47220 // AT5G59310 // AT5G64120 // AT5G47230 // AT2G33380 // AT1G73500 // AT3G44260 // AT1G17420 // AT2G14610 // AT1G27730 // AT5G44510 // AT1G74930 // AT1G19180 // AT4G12480 // AT3G28740 // AT5G10140 // AT2G40000 // AT5G59220 // AT5G38940 // AT2G18150 // AT3G14440 // AT5G24780 // AT5G44920 // AT1G52040 // AT4G12490 // AT5G61600
GO:0051704	P	multi-organism process	14	119	776	37767	5.4e-07	6.2e-06	// AT5G47220 // AT2G40000 // AT5G64120 // AT5G44510 // AT5G61600 // AT2G18150 // AT2G33380 // AT4G12490 // AT4G12480 // AT2G14610 // AT3G28740 // AT1G17420 // AT1G19180 // AT2G35300
GO:0009719	P	response to endogenous stimulus	16	119	1068	37767	1e-06	9.5e-06	// AT5G47220 // AT5G59310 // AT5G44120 // AT1G27730 // AT4G17490 // AT2G44080 // AT5G59220 // AT5G47230 // AT2G33380 // AT1G73500 // AT4G37610 // AT3G59900 // AT5G25190 // AT1G19180 // AT1G13260 // AT5G24780
GO:0009791	P	post-embryonic development	11	119	705	37767	2.9e-05	0.00022	// AT2G36640 // AT1G77080 // AT1G25560 // AT1G13260 // AT3G15670 // AT3G17520 // AT4G36600 // AT5G10140 // AT1G19180 // AT2G35300 // AT5G23150
GO:0048608	P	reproductive structure development	11	119	978	37767	0.00048	0.0027	// AT2G36640 // AT1G77080 // AT1G25560 // AT1G13260 // AT3G15670 // AT3G17520 // AT4G36600 // AT5G10140 // AT1G19180 // AT2G35300 // AT5G23150
GO:0003006	P	reproductive developmental process	11	119	978	37767	0.00048	0.0027	// AT2G36640 // AT1G77080 // AT1G25560 // AT1G13260 // AT3G15670 // AT3G17520 // AT4G36600 // AT5G10140 // AT1G19180 // AT2G35300 // AT5G23150
GO:0022414	P	reproductive process	11	119	1161	37767	0.0018	0.0093	// AT2G36640 // AT1G77080 // AT1G25560 // AT1G13260 // AT3G15670 // AT3G17520 // AT4G36600 // AT5G10140 // AT1G19180 // AT2G35300 // AT5G23150
GO:0000003	P	reproduction	11	119	1186	37767	0.0021	0.0099	// AT2G36640 // AT1G77080 // AT1G25560 // AT1G13260 // AT3G15670 // AT3G17520 // AT4G36600 // AT5G10140 // AT1G19180 // AT2G35300 // AT5G23150
GO:0009605	P	response to external stimulus	6	119	429	37767	0.003	0.012	// AT2G14610 // AT1G27730 // AT1G74930 // AT3G44260 // AT1G73500 // AT1G17420
GO:0006350	P	transcription	14	119	1923	37767	0.0052	0.02	// AT5G47220 // AT5G47230 // AT4G17500 // AT1G74930 // AT4G17490 // AT5G61600 // AT1G73500 // AT5G51190 // AT1G77080 // AT5G25190 // AT3G55980 // AT4G29190 // AT2G25900 // AT1G13260
GO:0010468	P	regulation of gene expression	14	119	2001	37767	0.0072	0.026	// AT5G47220 // AT5G47230 // AT4G17500 // AT1G74930 // AT4G17490 // AT5G61600 // AT1G73500 // AT5G51190 // AT1G77080 // AT5G25190 // AT3G55980 // AT4G29190 // AT2G25900 // AT1G13260
GO:0009908	P	flower development	5	119	377	37767	0.0079	0.026	// AT5G10140 // AT1G19180 // AT1G13260 // AT5G23150 // AT1G77080
GO:0060255	P	regulation of macromolecule metabolic process	14	119	2060	37767	0.0091	0.027	// AT5G47220 // AT5G47230 // AT4G17500 // AT1G74930 // AT4G17490 // AT5G61600 // AT1G73500 // AT5G51190 // AT1G77080 // AT5G25190 // AT3G55980 // AT4G29190 // AT2G25900 // AT1G13260
GO:0050794	P	regulation of cellular process	20	119	3375	37767	0.0098	0.027	// AT5G47220 // AT5G47230 // AT1G19180 // AT4G17500 // AT1G74930 // AT4G17490 // AT5G44920 // AT3G55980 // AT2G44080 // AT1G73500 // AT5G61600 // AT5G51190 // AT3G59900 // AT1G77080 // AT5G25190 // AT3G59790 // AT4G29190 // AT2G25900 // AT1G13260 // AT5G23150
GO:0009628	P	response to abiotic stimulus	11	119	1471	37767	0.0099	0.027	// AT5G59310 // AT1G27730 // AT1G25560 // AT5G38940 // AT5G59220 // AT5G47230 // AT2G33380 // AT1G73500 // AT3G14440 // AT1G77080 // AT5G10140
GO:0050789	P	regulation of biological process	21	119	3697	37767	0.013	0.032	// AT5G47220 // AT5G47230 // AT2G25900 // AT4G17500 // AT1G74930 // AT4G17490 // AT5G44920 // AT3G55980 // AT2G44080 // AT1G73500 // AT5G61600 // AT5G51190 // AT3G59900 // AT1G77080 // AT5G25190 // AT5G10140 // AT3G59790 // AT4G29190 // AT1G19180 // AT1G13260 // AT5G23150
GO:0019222	P	regulation of metabolic process	14	119	2210	37767	0.016	0.038	// AT5G47220 // AT5G47230 // AT4G17500 // AT1G74930 // AT4G17490 // AT5G61600 // AT1G73500 // AT5G51190 // AT1G77080 // AT5G25190 // AT3G55980 // AT4G29190 // AT2G25900 // AT1G13260
GO:0007165	P	signal transduction	9	119	1228	37767	0.02	0.046	// AT5G47220 // AT5G47230 // AT1G19180 // AT4G17490 // AT2G44080 // AT1G73500 // AT3G59790 // AT5G25190 // AT5G44920
GO:0048856	P	anatomical structure development	11	119	1726	37767	0.027	0.06	// AT2G36640 // AT1G77080 // AT1G25560 // AT1G13260 // AT3G15670 // AT3G17520 // AT4G36600 // AT5G10140 // AT1G19180 // AT2G35300 // AT5G23150
GO:0009790	P	embryonic development	5	119	535	37767	0.03	0.064	// AT2G36640 // AT3G15670 // AT2G35300 // AT3G17520 // AT4G36600
GO:0065007	P	biological regulation	21	119	4188	37767	0.038	0.077	// AT5G47220 // AT5G47230 // AT2G25900 // AT4G17500 // AT1G74930 // AT4G17490 // AT5G44920 // AT3G55980 // AT2G44080 // AT1G73500 // AT5G61600 // AT5G51190 // AT3G59900 // AT1G77080 // AT5G25190 // AT5G10140 // AT3G59790 // AT4G29190 // AT1G19180 // AT1G13260 // AT5G23150
GO:0032501	P	multicellular organismal process	12	119	2094	37767	0.043	0.083	// AT2G36640 // AT1G77080 // AT1G25560 // AT1G13260 // AT3G15670 // AT3G17520 // AT4G36600 // AT5G10140 // AT1G19180 // AT2G35300 // AT5G23150 // AT1G27730
