# Supplementary material for: A plant-specific HUA2-LIKE (HULK) gene family in Arabidopsis thaliana is essential for development
Source: Plant J. 2014 Aug 28;80(2):242–54. doi: 10.1111/tpj.12629 (PMC4283595; doi:10.1111/tpj.12629)
Supplement: Supplementary file 15 — Table S5. Loss-of-function phenotypes of plants bearing mutations in differentially expressed genes identified by RNA-Seq in single, double and triple mutants. [file tpj0080-0242-sd15.xls]

## Sheet: Table S5
	Locus	Gene Symbol	Alias Symbols	Description of Mutant Phenotype	Reference Labd	Publication Dated
Loss of function phenotypes associated with some DEGs
also summarized in Meinke, 2012
single	At3g51860	CAX3	CAX1-LIKE; AtHCX1	Sensitive to calcium	K. Hirschi	2005		calcium ion transport, cation transport, cellular calcium ion homeostasis, cellular manganese ion homeostasis, cellular zinc ion homeostasis, lithium ion transport, phosphate ion homeostasis, phosphorus metabolic process, response to calcium ion, response to nematode, sodium ion transport, transmembrane transport
single	At4g08950	EXO		Reduced biomass; Root growth sensitive to brassinosteroids	C. Mussig	2009		response to brassinosteroid stimulus, sterol biosynthetic process
single	At5g10140	FLC	FLF	Early flowering	R. Amasino	1999	MADS-box protein encoded by FLOWERING LOCUS C - transcription factor that functions as a repressor of floral transition and contributes to temperature compensation of the circadian clock. Expression is downregulated during cold treatment. Vernalization, FRI and the autonomous pathway all influence the state of FLC chromatin. Both maternal and paternal alleles are reset by vernalization, but their…	DNA binding, DNA-dependent, anthocyanin accumulation in tissues in response to UV light, carpel development, negative regulation of flower development, nucleus, protein complex, protein dimerization activity, regulation of circadian rhythm, regulation of transcription, regulation of transcription, DNA-dependent, response to temperature stimulus, sequence-specific DNA binding transcription factor …
single	At5g13170	SAG29	SWEET15	Resistant to salt	C. Park	2011	Encodes a member of the SWEET sucrose efflux transporter family proteins.	cellular response to abscisic acid stimulus, cellular response to osmotic stress, cellular response to salicylic acid stimulus, integral to membrane, integral to plasma membrane, leaf senescence, membrane, plasma membrane, sucrose transmembrane transporter activity, sucrose transport, sugar transmembrane transporter activity
single	At5g24530	DMR6		Resistant to Hyaloperonospora parasitica	G. Van den Ackerveken	2008	Encodes a putative 2OG-Fe(II) oxygenase that is defense-associated but required for susceptibility to downy mildew.	MAPK cascade, defense response to bacterium, defense response to fungus, detection of biotic stimulus, flavonoid biosynthetic process, innate immune response, jasmonic acid mediated signaling pathway, negative regulation of defense response, oxidation-reduction process, protein targeting to membrane, regulation of defense response, regulation of hydrogen peroxide metabolic process, regulation of …
single	At5g46330	FLS2		Resistant to bacterial flagella protein	T. Boller	2000	Encodes a leucine-rich repeat serine/threonine protein kinase that is expressed ubiquitously. FLS2 is involved in MAP kinase signalling relay involved in innate immunity. Essential in the perception of flagellin, a potent elicitor of the defense response. FLS2 is directed for degradation by the bacterial ubiquitin ligase AvrPtoB.	defense response by callose deposition in cell wall, defense response to bacterium, detection of bacterium, phosphorylation, protein phosphorylation, receptor-mediated endocytosis, regulation of anion channel activity, transmembrane receptor protein tyrosine kinase signaling pathway
double	At1g04110	SDD1		Increased stomatal density	T. Altmann	2000	Initially identified as a mutation affecting stomatal development and distribution. Encodes a protein similar to serine proteases.	metabolic process, negative regulation of catalytic activity, proteolysis, regulation of cell proliferation, stomatal complex morphogenesis
double	At1g04220	KCS2	DAISY	Short roots	L. Schreiber	2008	Encodes KCS2, a member of the 3-ketoacyl-CoA synthase family involved in the biosynthesis of VLCFA (very long chain fatty acids).	cuticle development, fatty acid biosynthetic process, flavonoid biosynthetic process, lipid biosynthetic process, metabolic process, response to UV, response to cold, response to osmotic stress, response to wounding, suberin biosynthetic process, very long-chain fatty acid metabolic process
double	At1g55180	PLDE	PLDA4	Small root system; Sensitive to hyperosmotic stress	X. Wang	2009	member of C2-PLD. subfamily Represents a phospholipase D (PLD) gene with four exons, hence it is a member of the alpha class. Its amino acid sequence is quite different from other PLDs, therefore it might possess unique structural and/or catalytic properties.	cell division, cell growth, cellular response to nitrogen starvation, cellular response to phosphate starvation, cellular response to potassium ion starvation, metabolic process, phosphatidylcholine metabolic process, phospholipid catabolic process, positive regulation of nitrogen utilization, post-embryonic development, response to osmotic stress, root development
double	At1g77080	MAF1	FLM; AGL27	Dwarf; Early flowering; Heterozygotes: Early flowering	R. Amasino	2001	MADS domain protein - flowering regulator that is closely related to FLC. Deletion of this locus in Nd ecotype is correlated with earlier flowering in short days suggesting function as a negative regulator of flowering.	anthocyanin accumulation in tissues in response to UV light, carpel development, negative regulation of flower development, photoperiodism, flowering, regulation of flower development, regulation of transcription, DNA-dependent, vernalization response
double	At2g01918	POL3		Decreased post-illumination chlorophyll fluorescence	F. Sato	2010	Encode a protein homologous to each PQL protein. Mutational analysis indicates that PQL3 is also required for NDH activity.	photosynthesis, photosynthetic electron transport chain
double	At2g31865	PARG2		Susceptible to Botrytis cinerea	A. Bent	2010		carbohydrate metabolic process, defense response to fungus
double	At3g07610	IBM1		Small, narrow leaves; Arrested flower development; Reduced fertility	T. Kakutani	2008	IBM1 likely encodes a protein with histone H3mK9 demethylation activity. It may preferentially demethylate H3mK9 at low-copy loci to protect them from silencing by nearby heterochromatin by preventing the spread of cytosine methylation. BONSAI (At1g73177) is hypermethylated in ibm1 mutants. ibm1 mutants have morphological defects that become apparent at the F3 generation, including small narrow l…	DNA methylation on cytosine, flower development, histone H3-K9 demethylation, leaf development, pollen development, protein N-linked glycosylation, regulation of transcription, DNA-dependent
double	At3g11480	BSMT1		Low MeSA levels; Susceptible to parasitic wasps	M. Dicke	2010	The gene encodes a SABATH methyltransferase that methylates both salicylic acid and benzoic acid. It is highly expressed in flowers, induced by biotic and abiotic stress and thought to be involved in direct defense mechanism.	defense response, jasmonic acid biosynthetic process, response to fungus, response to jasmonic acid stimulus, response to other organism, response to wounding
double	At3g14210	ESM1		Low nitrile levels; Heterozygotes: Intermediate phenotype	D. Kliebenstein	2006	A semidominant QTL which has an epistatic effect on the Epithiospecifier gene. Represses nitrile formation and favors isothiocyanate production during glucosinolate hydrolysis. The functional allele deters the insect herbivory T. ni.	defense response to bacterium, glucosinolate biosynthetic process, glucosinolate catabolic process, glucosinolate metabolic process, isopentenyl diphosphate biosynthetic process, mevalonate-independent pathway, lipid metabolic process, pentose-phosphate shunt, photosynthesis, response to cold, response to insect, starch biosynthetic process
double	At3g14440	NCED3	STO1, SIS7	Insensitive to potassium and calcium; Sensitive to lithium	A. Maggio	2004	Encodes 9-cis-epoxycarotenoid dioxygenase, a key enzyme in the biosynthesis of abscisic acid. Regulated in response to drought and salinity. Expressed in roots, flowers and seeds. Localized to the chloroplast stroma and thylakoid membrane.	abscisic acid biosynthetic process, hyperosmotic salinity response, response to abscisic acid stimulus, response to cold, response to osmotic stress, response to water deprivation
double	At3g15500	ANAC055	NAC3	Susceptible to bacterial infection	R. Cameron	2009	Encodes an ATAF-like NAC-domain transcription factor that doesn't contain C-terminal sequences shared by CUC1, CUC2 and NAM. Note: this protein (AtNAC3) is not to be confused with the protein encoded by locus AT3G29035, which, on occasion, has also been referred to as AtNAC3.	MAPK cascade, abscisic acid mediated signaling pathway, cell communication, defense response to fungus, endoplasmic reticulum unfolded protein response, hyperosmotic salinity response, jasmonic acid biosynthetic process, jasmonic acid mediated signaling pathway, multicellular organismal development, negative regulation of defense response, negative regulation of programmed cell death, protein tar…
double	At3g20810	JMJ30	JMJD5	Abnormal circadian rhythms in leaf movements	E. Tobin	2011	JMJD5 encodes a protein which contains a jumonji-C (jmjC) domain. The jumonji-C is frequently found in proteins with histone demethylase activity. jmjd5 mutant plants have a short-period circadian phenotype.	circadian rhythm, regulation of circadian rhythm, regulation of transcription, DNA-dependent
double	At3g44260	AtCAF1a		Sensitive to methyl viologen (inducer of oxidative stress); Germination resistant to salt stress	K. Dehesh	2009	Encodes one of the homologs of the yeast CCR4-associated factor 1: AT3G44260 (CAF1a), AT5G22250 (CAF1b). Has mRNA deadenylation activity. Also plays a role in plant defense responses	RNA modification, defense response to bacterium, ethylene biosynthetic process, ethylene mediated signaling pathway, nuclear-transcribed mRNA poly(A) tail shortening, response to biotic stimulus, response to chitin, response to mechanical stimulus, response to wounding, vegetative to reproductive phase transition of meristem
double	At4g16340	SPK1		Seedling lethal	D. Szymanski	2002	Encodes SPIKE1 (SPK1), the lone DOCK family guanine nucleotide exchange factor (GEF) in Arabidopsis. SPK1 is a peripheral membrane protein that accumulates at, and promotes the formation of, a specialized domain of the endoplasmic reticulum (ER) termed the ER exit site (ERES). SPK1 promotes polarized growth and cell-cell adhesion in the leaf epidermis. Mutant has seedling lethal; cotyledon, leaf-…	acetyl-CoA metabolic process, actin nucleation, anaphase, brassinosteroid biosynthetic process, cytokinesis by cell plate formation, determination of bilateral symmetry, meristem initiation, meristem maintenance, microtubule cytoskeleton organization, microtubule nucleation, regulation of meristem growth, sterol biosynthetic process, trichome morphogenesis, vesicle-mediated transport
double	At4g21680	NRT1.8		Sensitive to a combination of nitrate and cadmium	J. Gong	2010	Encodes a nitrate transporter (NRT1.8). Functions in nitrate removal from the xylem sap. Mediates cadmium tolerance.	oligopeptide transport, response to cadmium ion, response to nitrate
double	At4g25470	CBF2	DREB1C; FTQ4	Resistant to drought, freezing, and salt stress	J. Salinas	2004	Encodes a member of the DREB subfamily A-1 of ERF/AP2 transcription factor family (CBF2). The protein contains one AP2 domain. There are six members in this subfamily, including CBF1, CBF2, and CBF3. This gene is involved in response to low temperature, abscisic acid, and circadian rhythm. Overexpressing this gene leads to increased freeze tolerance and induces the expression level of 85 cold-ind…	cold acclimation, regulation of transcription, DNA-dependent, response to cold
double	At4g31870	GPX7		Sensitive to photooxidative stress	S. Karpinski	2009	Encodes glutathione peroxidase.	oxidation-reduction process, response to karrikin, response to oxidative stress, toxin catabolic process
double	At4g35420	TKPR1	DRL1	Reduced fertility	M. Legrand	2010	Encodes DRL1 (Dihydroflavonol 4-reductase-like1), a closely related homolog of the rice anther-specific gene OsDFR2. DRL1 may be involved in a metabolic pathway essential for pollen wall development and male fertility. Mutant plants have impaired pollen formation and seed production.	cellular metabolic process, pollen development, pollen exine formation, seed development, sporopollenin biosynthetic process
double	At5g10140	FLC	FLF	Early flowering	R. Amasino	1999	MADS-box protein encoded by FLOWERING LOCUS C - transcription factor that functions as a repressor of floral transition and contributes to temperature compensation of the circadian clock. Expression is downregulated during cold treatment. Vernalization, FRI and the autonomous pathway all influence the state of FLC chromatin. Both maternal and paternal alleles are reset by vernalization, but their…	DNA binding, DNA-dependent, anthocyanin accumulation in tissues in response to UV light, carpel development, negative regulation of flower development, nucleus, protein complex, protein dimerization activity, regulation of circadian rhythm, regulation of transcription, regulation of transcription, DNA-dependent, response to temperature stimulus, sequence-specific DNA binding transcription factor …
double	At5g13170	SAG29	SWEET15	Resistant to salt	C. Park	2011	Encodes a member of the SWEET sucrose efflux transporter family proteins.	cellular response to abscisic acid stimulus, cellular response to osmotic stress, cellular response to salicylic acid stimulus, integral to membrane, integral to plasma membrane, leaf senescence, membrane, plasma membrane, sucrose transmembrane transporter activity, sucrose transport, sugar transmembrane transporter activity
double	At5g25350	EBF2		Altered response to ACC (ethylene precursor) in the dark	P. Genschik	2003	Arabidopsis thaliana EIN3-binding F-box protein 2 (EBF2) mRNA. Part of the SCF complex, it is located in the nucleus and is involved in the ethylene-response pathway.	negative regulation of ethylene mediated signaling pathway, regulation of circadian rhythm, response to ethylene stimulus, ubiquitin-dependent protein catabolic process
double	At5g39610	ANAC092	NAC2; NAC6; ORE1	Susceptible to bacterial infection	R. Cameron	2009	Encodes a NAC-domain transcription factor. Positively regulates aging-induced cell death and senescence in leaves. This gene is upregulated in response to salt stress in wildtype as well as NTHK1 transgenic lines although in the latter case the induction was drastically reduced. It was also upregulated by ABA, ACC and NAA treatment, although in the latter two cases, the induction occurred relativ…	abscisic acid mediated signaling pathway, ethylene mediated signaling pathway, hyperosmotic salinity response, leaf senescence, multicellular organismal development, organ senescence, regulation of gene expression, regulation of transcription, DNA-dependent, response to abscisic acid stimulus, response to auxin stimulus, response to carbohydrate stimulus, response to ethylene stimulus, response t…
double	At5g44510	TAO1		Resistant to bacterial virulence gene B (AvrB)	J. Dangl	2008	Encodes TAO1 (Target of AvrB Operation), a TIR-NB-LRR protein that contributes to disease resistance induced by the Pseudomonas syringae effector AvrB.	defense response, defense response to bacterium, signal transduction
double	At5g59220	PP2CA2		Germination insensitive to ABA and salt	X. Liu	2010	Encodes a member of the PP2C family (Clade A protein phosphatases type 2C). Functions as a negative regulator of osmotic stress and ABA signaling.	negative regulation of abscisic acid mediated signaling pathway
triple	At1g77080	MAF1	FLM; AGL27	Dwarf; Early flowering; Heterozygotes: Early flowering	R. Amasino	2001	MADS domain protein - flowering regulator that is closely related to FLC. Deletion of this locus in Nd ecotype is correlated with earlier flowering in short days suggesting function as a negative regulator of flowering.	anthocyanin accumulation in tissues in response to UV light, carpel development, negative regulation of flower development, photoperiodism, flowering, regulation of flower development, regulation of transcription, DNA-dependent, vernalization response
triple	At3g14440	NCED3	STO1, SIS7	Insensitive to potassium and calcium; Sensitive to lithium	A. Maggio	2004	Encodes 9-cis-epoxycarotenoid dioxygenase, a key enzyme in the biosynthesis of abscisic acid. Regulated in response to drought and salinity. Expressed in roots, flowers and seeds. Localized to the chloroplast stroma and thylakoid membrane.	abscisic acid biosynthetic process, hyperosmotic salinity response, response to abscisic acid stimulus, response to cold, response to osmotic stress, response to water deprivation
triple	At3g44260	AtCAF1a		Sensitive to methyl viologen (inducer of oxidative stress); Germination resistant to salt stress	K. Dehesh	2009	Encodes one of the homologs of the yeast CCR4-associated factor 1: AT3G44260 (CAF1a), AT5G22250 (CAF1b). Has mRNA deadenylation activity. Also plays a role in plant defense responses	RNA modification, defense response to bacterium, ethylene biosynthetic process, ethylene mediated signaling pathway, nuclear-transcribed mRNA poly(A) tail shortening, response to biotic stimulus, response to chitin, response to mechanical stimulus, response to wounding, vegetative to reproductive phase transition of meristem
triple	At5g03860	MLS		Slightly slower seedling growth	S. Smith	2004	Encodes a protein with malate synthase activity.	glyoxylate cycle
triple	At5g10140	FLC	FLF	Early flowering	R. Amasino	1999	MADS-box protein encoded by FLOWERING LOCUS C - transcription factor that functions as a repressor of floral transition and contributes to temperature compensation of the circadian clock. Expression is downregulated during cold treatment. Vernalization, FRI and the autonomous pathway all influence the state of FLC chromatin. Both maternal and paternal alleles are reset by vernalization, but their…	DNA binding, DNA-dependent, anthocyanin accumulation in tissues in response to UV light, carpel development, negative regulation of flower development, nucleus, protein complex, protein dimerization activity, regulation of circadian rhythm, regulation of transcription, regulation of transcription, DNA-dependent, response to temperature stimulus, sequence-specific DNA binding transcription factor …
triple	At5g13170	SAG29	SWEET15	Resistant to salt	C. Park	2011	Encodes a member of the SWEET sucrose efflux transporter family proteins.	cellular response to abscisic acid stimulus, cellular response to osmotic stress, cellular response to salicylic acid stimulus, integral to membrane, integral to plasma membrane, leaf senescence, membrane, plasma membrane, sucrose transmembrane transporter activity, sucrose transport, sugar transmembrane transporter activity
triple	At5g44510	TAO1		Resistant to bacterial virulence gene B (AvrB)	J. Dangl	2008	Encodes TAO1 (Target of AvrB Operation), a TIR-NB-LRR protein that contributes to disease resistance induced by the Pseudomonas syringae effector AvrB.	defense response, defense response to bacterium, signal transduction
triple	At5g59220	PP2CA2		Germination insensitive to ABA and salt	X. Liu	2010	Encodes a member of the PP2C family (Clade A protein phosphatases type 2C). Functions as a negative regulator of osmotic stress and ABA signaling.	negative regulation of abscisic acid mediated signaling pathway
Differentially expressed AP2/ERF transcription factors
	Locus	Gene Symbol	Alias Symbols	Details, TAIR	GO Biological Processes, TAIR
single	At1g13260	EDF4	RAV1	Encodes an AP2/B3 domain transcription factor which is upregulated in response to low temperature. It contains a B3 DNA binding domain. It has circadian regulation and may function as a negative growth regulator.	lateral root development, leaf development, negative regulation of flower development, negative regulation of transcription, DNA-dependent, positive regulation of flavonoid biosynthetic process, protein targeting to membrane, regulation of plant-type hypersensitive response, regulation of transcription, DNA-dependent, response to brassinosteroid stimulus
single	At1g25560	EDF1	TEM1	Encodes a member of the RAV transcription factor family that contains AP2 and B3 binding domains. Involved in the regulation of flowering under long days. Loss of function results in early flowering. Overexpression causes late flowering and repression of expression of FT. Novel transcriptional regulator involved in ethylene signaling. Promoter bound by EIN3. EDF1 in turn, binds to promoter elemen…	cellular cation homeostasis, divalent metal ion transport, ethylene mediated signaling pathway, photoperiodism, flowering, regulation of transcription, DNA-dependent
single	At1g68840	EDF2	TEM2; RAV2	Rav2 is part of a complex that has been named `regulator of the (H+)-ATPase of the vacuolar and endosomal membranes' (RAVE)	negative regulation of transcription, DNA-dependent, nitrate transport, regulation of transcription, DNA-dependent, response to chitin, response to nitrate
single	At4g17490	ERF6		Encodes a member of the ERF (ethylene response factor) subfamily B-3 of ERF/AP2 transcription factor family (ATERF-6). The protein contains one AP2 domain. There are 18 members in this subfamily including ATERF-1, ATERF-2, AND ATERF-5.	ethylene mediated signaling pathway, intracellular signal transduction, regulation of transcription, DNA-dependent, respiratory burst involved in defense response, response to chitin
single	At5g51190			encodes a member of the ERF (ethylene response factor) subfamily B-3 of ERF/AP2 transcription factor family. The protein contains one AP2 domain. There are 18 members in this subfamily including ATERF-1, ATERF-2, AND ATERF-5.	intracellular signal transduction, regulation of transcription, DNA-dependent, respiratory burst involved in defense response, response to chitin, response to mechanical stimulus, response to wounding
double	At1g13260	EDF4	RAV1	Encodes an AP2/B3 domain transcription factor which is upregulated in response to low temperature. It contains a B3 DNA binding domain. It has circadian regulation and may function as a negative growth regulator.	lateral root development, leaf development, negative regulation of flower development, negative regulation of transcription, DNA-dependent, positive regulation of flavonoid biosynthetic process, protein targeting to membrane, regulation of plant-type hypersensitive response, regulation of transcription, DNA-dependent, response to brassinosteroid stimulus
double	At1g21910	DREB26		encodes a member of the DREB subfamily A-5 of ERF/AP2 transcription factor family. The protein contains one AP2 domain. There are 15 members in this subfamily including RAP2.1, RAP2.9 and RAP2.10.	cellular response to freezing, cellular response to heat, positive regulation of transcription, DNA-dependent, regulation of transcription, DNA-dependent, response to brassinosteroid stimulus, response to jasmonic acid stimulus, response to salicylic acid stimulus
double	At1g25560	EDF1	TEM1	Encodes a member of the RAV transcription factor family that contains AP2 and B3 binding domains. Involved in the regulation of flowering under long days. Loss of function results in early flowering. Overexpression causes late flowering and repression of expression of FT. Novel transcriptional regulator involved in ethylene signaling. Promoter bound by EIN3. EDF1 in turn, binds to promoter elemen…	cellular cation homeostasis, divalent metal ion transport, ethylene mediated signaling pathway, photoperiodism, flowering, regulation of transcription, DNA-dependent
double	At1g64380			encodes a member of the DREB subfamily A-6 of ERF/AP2 transcription factor family. The protein contains one AP2 domain. There are 8 members in this subfamily including RAP2.4.	proline transport, regulation of transcription, DNA-dependent, response to chitin
double	At1g68840	EDF2	TEM2; RAV2	Rav2 is part of a complex that has been named `regulator of the (H+)-ATPase of the vacuolar and endosomal membranes' (RAVE)	negative regulation of transcription, DNA-dependent, nitrate transport, regulation of transcription, DNA-dependent, response to chitin, response to nitrate
double	At1g74930	ORA47		encodes a member of the DREB subfamily A-5 of ERF/AP2 transcription factor family. The protein contains one AP2 domain. There are 15 members in this subfamily including RAP2.1, RAP2.9 and RAP2.10.	regulation of transcription, DNA-dependent, response to biotic stimulus, response to wounding
double	At3g15210	ERF4	RAP2.5	Encodes a member of the ERF (ethylene response factor) subfamily B-1 of ERF/AP2 transcription factor family (ATERF-4). The protein contains one AP2 domain. Acts as a negative regulator of JA-responsive defense gene expression and resistance to the necrotrophic fungal pathogen Fusarium oxysporum and antagonizes JA inhibition of root elongation.	induced systemic resistance, jasmonic acid mediated signaling pathway, intracellular signal transduction, negative regulation of ethylene mediated signaling pathway, negative regulation of transcription, DNA-dependent, regulation of transcription, DNA-dependent, respiratory burst involved in defense response, response to abscisic acid stimulus, response to chitin, response to ethylene stimulus
double	At4g17490	ERF6		Encodes a member of the ERF (ethylene response factor) subfamily B-3 of ERF/AP2 transcription factor family (ATERF-6). The protein contains one AP2 domain. There are 18 members in this subfamily including ATERF-1, ATERF-2, AND ATERF-5.	ethylene mediated signaling pathway, intracellular signal transduction, regulation of transcription, DNA-dependent, respiratory burst involved in defense response, response to chitin
double	At4g17500	AtERF1		Encodes a member of the ERF (ethylene response factor) subfamily B-3 of ERF/AP2 transcription factor family (ATERF-1). The protein contains one AP2 domain. There are 18 members in this subfamily including ATERF-1, ATERF-2, AND ATERF-5.	abscisic acid mediated signaling pathway, ethylene mediated signaling pathway, hyperosmotic salinity response, intracellular signal transduction, positive regulation of transcription, DNA-dependent, regulation of transcription, DNA-dependent, respiratory burst involved in defense response, response to abscisic acid stimulus, response to chitin, response to ethylene stimulus, response to water dep…
double	At4g25470	CBF2	DREB1C; FTQ4	Encodes a member of the DREB subfamily A-1 of ERF/AP2 transcription factor family (CBF2). The protein contains one AP2 domain. There are six members in this subfamily, including CBF1, CBF2, and CBF3. This gene is involved in response to low temperature, abscisic acid, and circadian rhythm. Overexpressing this gene leads to increased freeze tolerance and induces the expression level of 85 cold-ind…	cold acclimation, regulation of transcription, DNA-dependent, response to cold
double	At4g25490	CBF1	DREB1B	Transcriptional activator that binds to the DRE/CRT regulatory element and induces COR (cold-regulated) gene expression increasing plant freezing tolerance. It encodes a member of the DREB subfamily A-1 of ERF/AP2 transcription factor family (CBF1). The protein contains one AP2 domain. There are six members in this subfamily, including CBF1, CBF2, and CBF3. This gene is involved in response to lo…	cold acclimation, positive regulation of transcription, DNA-dependent, regulation of transcription, DNA-dependent, response to cold, response to water deprivation
double	At5g25190	ESE3		encodes a member of the ERF (ethylene response factor) subfamily B-6 of ERF/AP2 transcription factor family. The protein contains one AP2 domain. There are 12 members in this subfamily including RAP2.11.	ethylene mediated signaling pathway, gibberellic acid mediated signaling pathway, regulation of transcription, DNA-dependent, seed dormancy process
double	At5g47220	ERF2		Encodes a member of the ERF (ethylene response factor) subfamily B-3 of ERF/AP2 transcription factor family (ATERF-2). The protein contains one AP2 domain. Functions as activator of GCC box–dependent transcription. Positive regulator of JA-responsive defense genes and resistance to F. oxysporum and enhances JA inhibition of root elongation.	ethylene biosynthetic process, ethylene mediated signaling pathway, induced systemic resistance, jasmonic acid mediated signaling pathway, intracellular signal transduction, positive regulation of transcription, DNA-dependent, regulation of transcription, DNA-dependent, respiratory burst involved in defense response, response to abscisic acid stimulus, response to chitin, response to ethylene sti…
double	At5g47230	ERF5		encodes a member of the ERF (ethylene response factor) subfamily B-3 of ERF/AP2 transcription factor family (ATERF-5). The protein contains one AP2 domain. There are 18 members in this subfamily including ATERF-1, ATERF-2, AND ATERF-5.	ethylene mediated signaling pathway, intracellular signal transduction, positive regulation of transcription, DNA-dependent, regulation of transcription, DNA-dependent, respiratory burst involved in defense response, response to chitin, response to cold
double	At5g51190			encodes a member of the ERF (ethylene response factor) subfamily B-3 of ERF/AP2 transcription factor family. The protein contains one AP2 domain. There are 18 members in this subfamily including ATERF-1, ATERF-2, AND ATERF-5.	intracellular signal transduction, regulation of transcription, DNA-dependent, respiratory burst involved in defense response, response to chitin, response to mechanical stimulus, response to wounding
double	At5g61600	AtERF#104		encodes a member of the ERF (ethylene response factor) subfamily B-3 of ERF/AP2 transcription factor family. The protein contains one AP2 domain. There are 18 members in this subfamily including ATERF-1, ATERF-2, AND ATERF-5.	defense response to fungus, ethylene biosynthetic process, positive regulation of transcription, DNA-dependent, regulation of transcription, DNA-dependent, response to chitin, response to mechanical stimulus, response to wounding
triple	At1g13260	EDF4	RAV1	Encodes an AP2/B3 domain transcription factor which is upregulated in response to low temperature. It contains a B3 DNA binding domain. It has circadian regulation and may function as a negative growth regulator.	lateral root development, leaf development, negative regulation of flower development, negative regulation of transcription, DNA-dependent, positive regulation of flavonoid biosynthetic process, protein targeting to membrane, regulation of plant-type hypersensitive response, regulation of transcription, DNA-dependent, response to brassinosteroid stimulus
triple	At1g25560	EDF1	TEM1	Encodes a member of the RAV transcription factor family that contains AP2 and B3 binding domains. Involved in the regulation of flowering under long days. Loss of function results in early flowering. Overexpression causes late flowering and repression of expression of FT. Novel transcriptional regulator involved in ethylene signaling. Promoter bound by EIN3. EDF1 in turn, binds to promoter elemen…	cellular cation homeostasis, divalent metal ion transport, ethylene mediated signaling pathway, photoperiodism, flowering, regulation of transcription, DNA-dependent
triple	At1g68840	EDF2	TEM2; RAV2	Rav2 is part of a complex that has been named `regulator of the (H+)-ATPase of the vacuolar and endosomal membranes' (RAVE)	negative regulation of transcription, DNA-dependent, nitrate transport, regulation of transcription, DNA-dependent, response to chitin, response to nitrate
triple	At1g74930	ORA47		encodes a member of the DREB subfamily A-5 of ERF/AP2 transcription factor family. The protein contains one AP2 domain. There are 15 members in this subfamily including RAP2.1, RAP2.9 and RAP2.10.	regulation of transcription, DNA-dependent, response to biotic stimulus, response to wounding
triple	At4g17490	ERF6		Encodes a member of the ERF (ethylene response factor) subfamily B-3 of ERF/AP2 transcription factor family (ATERF-6). The protein contains one AP2 domain. There are 18 members in this subfamily including ATERF-1, ATERF-2, AND ATERF-5.	ethylene mediated signaling pathway, intracellular signal transduction, regulation of transcription, DNA-dependent, respiratory burst involved in defense response, response to chitin
triple	At4g17500	AtERF1		Encodes a member of the ERF (ethylene response factor) subfamily B-3 of ERF/AP2 transcription factor family (ATERF-1). The protein contains one AP2 domain. There are 18 members in this subfamily including ATERF-1, ATERF-2, AND ATERF-5.	abscisic acid mediated signaling pathway, ethylene mediated signaling pathway, hyperosmotic salinity response, intracellular signal transduction, positive regulation of transcription, DNA-dependent, regulation of transcription, DNA-dependent, respiratory burst involved in defense response, response to abscisic acid stimulus, response to chitin, response to ethylene stimulus, response to water dep…
triple	At5g25190	ESE3		encodes a member of the ERF (ethylene response factor) subfamily B-6 of ERF/AP2 transcription factor family. The protein contains one AP2 domain. There are 12 members in this subfamily including RAP2.11.	ethylene mediated signaling pathway, gibberellic acid mediated signaling pathway, regulation of transcription, DNA-dependent, seed dormancy process
triple	At5g47220	ERF2		Encodes a member of the ERF (ethylene response factor) subfamily B-3 of ERF/AP2 transcription factor family (ATERF-2). The protein contains one AP2 domain. Functions as activator of GCC box–dependent transcription. Positive regulator of JA-responsive defense genes and resistance to F. oxysporum and enhances JA inhibition of root elongation.	ethylene biosynthetic process, ethylene mediated signaling pathway, induced systemic resistance, jasmonic acid mediated signaling pathway, intracellular signal transduction, positive regulation of transcription, DNA-dependent, regulation of transcription, DNA-dependent, respiratory burst involved in defense response, response to abscisic acid stimulus, response to chitin, response to ethylene sti…
triple	At5g47230	ERF5		encodes a member of the ERF (ethylene response factor) subfamily B-3 of ERF/AP2 transcription factor family (ATERF-5). The protein contains one AP2 domain. There are 18 members in this subfamily including ATERF-1, ATERF-2, AND ATERF-5.	ethylene mediated signaling pathway, intracellular signal transduction, positive regulation of transcription, DNA-dependent, regulation of transcription, DNA-dependent, respiratory burst involved in defense response, response to chitin, response to cold
triple	At5g51190			encodes a member of the ERF (ethylene response factor) subfamily B-3 of ERF/AP2 transcription factor family. The protein contains one AP2 domain. There are 18 members in this subfamily including ATERF-1, ATERF-2, AND ATERF-5.	intracellular signal transduction, regulation of transcription, DNA-dependent, respiratory burst involved in defense response, response to chitin, response to mechanical stimulus, response to wounding
triple	At5g61600	AtERF#104		encodes a member of the ERF (ethylene response factor) subfamily B-3 of ERF/AP2 transcription factor family. The protein contains one AP2 domain. There are 18 members in this subfamily including ATERF-1, ATERF-2, AND ATERF-5.	defense response to fungus, ethylene biosynthetic process, positive regulation of transcription, DNA-dependent, regulation of transcription, DNA-dependent, response to chitin, response to mechanical stimulus, response to wounding
