# Supplementary material for: A plant-specific HUA2-LIKE (HULK) gene family in Arabidopsis thaliana is essential for development
Source: Plant J. 2014 Aug 28;80(2):242–54. doi: 10.1111/tpj.12629 (PMC4283595; doi:10.1111/tpj.12629)
Supplement: Supplementary file 16 — Table S6. List of putative HULK-like proteins used in this study. [file tpj0080-0242-sd16.xls]

## Sheet: Table S6 - Putative HULKs
Species	Retrieved from Phytozome v. 8	Label of high quality sequences retained for phylogenetic analysis
Aquilegia coerulea	Aco:Aquca_002_01459.1|Aquca_002_01459.1|Aquca_002_01459	Aquilegia coerulea, Aquca_002_01459
Aquilegia coerulea	Aco:Aquca_092_00002.1|Aquca_092_00002.1|Aquca_092_00002	Aquilegia coerulea, Aquca_092_00002
Arabidopsis lyrata	Aly:484006|484006|484006|synonym:fgenesh2_kg.4__3066__AT2G48160.1	Arabidopsis lyrata, Aly:484006
Arabidopsis lyrata	Aly:486811|486811|486811|synonym:fgenesh2_kg.5__2803__AT3G63070.1	Arabidopsis lyrata, Aly:486811
Arabidopsis lyrata	Aly:487657|487657|487657|synonym:fgenesh2_kg.6__791__AT5G08230.1	Arabidopsis lyrata, Aly:487657
Arabidopsis lyrata	Aly:489171|489171|489171|synonym:fgenesh2_kg.6__2305__AT5G23150.1	Arabidopsis lyrata, Aly:489171
Arabidopsis thaliana	Ath:AT2G48160.1|AT2G48160.1|AT2G48160|Tudor/PWWP/MBT domain-containing protein	Arabidopsis thaliana, AT2G48160, HULK2
Arabidopsis thaliana	Ath:AT3G63070.1|AT3G63070.1|AT3G63070|Tudor/PWWP/MBT domain-containing protein	Arabidopsis thaliana, AT3G63070, HULK3
Arabidopsis thaliana	Ath:AT5G08230.1|AT5G08230.1|AT5G08230|Tudor/PWWP/MBT domain-containing protein	Arabidopsis thaliana, AT5G08230, HULK1
Arabidopsis thaliana	Ath:AT5G23150.1|AT5G23150.1|AT5G23150|synonym:HUA2|Tudor/PWWP/MBT domain-containing protein	Arabidopsis thaliana, AT5G23150, HUA2
Brachypodium distachyon	Bdi:Bradi1g19370.2|Bradi1g19370.2|Bradi1g19370	Brachypodium distachyon, Bradi1g19370
Brachypodium distachyon	Bdi:Bradi1g61937.2|Bradi1g61937.2|Bradi1g61937	Brachypodium distachyon, Bradi1g61937
Brachypodium distachyon	Bdi:Bradi3g12902.1|Bradi3g12902.1|Bradi3g12902	Brachypodium distachyon, Bradi3g12902
Brassica rapa	Bra:Bra009330|Bra009330|Bra009330	Brassica rapa, Bra009330
Brassica rapa	Bra:Bra013022|Bra013022|Bra013022	Brassica rapa, Bra013022
Brassica rapa	Bra:Bra029359|Bra029359|Bra029359	Brassica rapa, Bra029359
Brassica rapa	Bra:Bra040426|Bra040426|Bra040426	Not retained
Citrus clementina	Ccl:clementine0.9_000450m|clementine0.9_000450m|clementine0.9_000450m.g	Citrus clementina, clementine0.9_000450m
Citrus clementina	Ccl:clementine0.9_000727m|clementine0.9_000727m|clementine0.9_000727m.g	Not retained
Carica papaya	Cpa:evm.model.supercontig_0.144|evm.model.supercontig_0.144|evm.TU.supercontig_0.144	Not retained
Capsella rubella	Cru:Carubv10000040m|Carubv10000040m|Carubv10000040m.g	Capsella rubella, Carubv10000040m
Capsella rubella	Cru:Carubv10000043m|Carubv10000043m|Carubv10000043m.g	Capsella rubella, Carubv10000043m
Capsella rubella	Cru:Carubv10019315m|Carubv10019315m|Carubv10019315m.g	Capsella rubella, Carubv10019315m
Capsella rubella	Cru:Carubv10024644m|Carubv10024644m|Carubv10024644m.g	Capsella rubella, Carubv10024644m
Cucumis sativus	Csa:Cucsa.084950.1|Cucsa.084950.1|Cucsa.084950	Cucumis sativus, Cucsa.084950
Cucumis sativus	Csa:Cucsa.192280.1|Cucsa.192280.1|Cucsa.192280	Cucumis sativus, Cucsa.192280
Citrus sinensis	Csi:orange1.1g000616m|orange1.1g000616m|orange1.1g000616m.g	Citrus sinensis, orange1.1g000616m
Citrus sinensis	Csi:orange1.1g036456m|orange1.1g036456m|orange1.1g036456m.g	Not retained
Eucaliptus grandis	Egr:Eucgr.J00867.1|Eucgr.J00867.1|Eucgr.J00867|synonym:Egrandis_v1_0.000318m	Eucaliptus grandis, Eucgr.J00867
Eucaliptus grandis	Egr:Eucgr.K03390.1|Eucgr.K03390.1|Eucgr.K03390|synonym:Egrandis_v1_0.000398m	Eucaliptus grandis, Eucgr.K03390
Glycine max	Gma:Glyma02g16810.1|Glyma02g16810.1|Glyma02g16810	Glycine max, Glyma02g16810
Glycine max	Gma:Glyma03g30790.1|Glyma03g30790.1|Glyma03g30790	Glycine max, Glyma03g30790
Glycine max	Gma:Glyma10g02980.1|Glyma10g02980.1|Glyma10g02980	Glycine max, Glyma10g02980
Glycine max	Gma:Glyma11g10670.1|Glyma11g10670.1|Glyma11g10670	Glycine max, Glyma11g10670
Glycine max	Gma:Glyma12g02980.1|Glyma12g02980.1|Glyma12g02980	Glycine max, Glyma12g02980
Glycine max	Gma:Glyma19g33640.1|Glyma19g33640.1|Glyma19g33640	Glycine max, Glyma19g33640
Linum usitatissimum	Lus:Lus10010197|Lus10010197|Lus10010197.g	Linum usitatissimum, Lus10010197
Linum usitatissimum	Lus:Lus10013433|Lus10013433|Lus10013433.g	Linum usitatissimum, Lus10013433
Linum usitatissimum	Lus:Lus10017398|Lus10017398|Lus10017398.g	Linum usitatissimum, Lus10017398
Linum usitatissimum	Lus:Lus10028004|Lus10028004|Lus10028004.g	Not retained
Linum usitatissimum	Lus:Lus10040980|Lus10040980|Lus10040980.g	Linum usitatissimum, Lus10040980
Linum usitatissimum	Lus:Lus10042690|Lus10042690|Lus10042690.g	Linum usitatissimum, Lus10042690
Malus domestica	Mdo:MDP0000203481|MDP0000203481|MDP0000203481	Not retained
Malus domestica	Mdo:MDP0000243056|MDP0000243056|MDP0000243056	Malus domestica, MDP0000243056
Malus domestica	Mdo:MDP0000258603|MDP0000258603|MDP0000258603	Malus domestica, MDP0000258603
Malus domestica	Mdo:MDP0000272756|MDP0000272756|MDP0000272756	Not retained
Malus domestica	Mdo:MDP0000320475|MDP0000320475|MDP0000320475	Malus domestica, MDP0000320475
Manihot esculenta	Mes:cassava4.1_000274m|cassava4.1_000274m|cassava4.1_000274m.g	Manihot esculenta, cassava4.1_000274m
Manihot esculenta	Mes:cassava4.1_000288m|cassava4.1_000288m|cassava4.1_000288m.g	Not retained
Manihot esculenta	Mes:cassava4.1_004146m|cassava4.1_004146m|cassava4.1_004146m.g	Not retained
Mimulus guttatus	Mgu:mgv1a000247m|mgv1a000247m|mgv1a000247m.g	Mimulus guttatus, mgv1a000247m
Mimulus guttatus	Mgu:mgv1a000276m|mgv1a000276m|mgv1a000276m.g	Not retained
Mimulus guttatus	Mgu:mgv1a018061m|mgv1a018061m|mgv1a018061m.g	Not retained
Medicago truncatula	Mtr:Medtr1g086720.1|Medtr1g086720.1|Medtr1g086720|PWWP Regulation of nuclear pre-mRNA protein	Medicago truncatula, Medtr1g086720
Oryza sativa	Osa:LOC_Os03g24339.1|LOC_Os03g24339.1|LOC_Os03g24339|PWWP domain containing protein	Oryza sativa, LOC_Os03g24339
Oryza sativa	Osa:LOC_Os07g46180.1|LOC_Os07g46180.1|LOC_Os07g46180|PWWP domain containing protein	Oryza sativa, LOC_Os07g46180
Oryza sativa	Osa:LOC_Os08g01054.2|LOC_Os08g01054.2|LOC_Os08g01054|retrotransposon protein	Oryza sativa, LOC_Os08g01054
Physcomitrella patens	Ppa:Pp1s11_22V6.1|Pp1s11_22V6.1|Pp1s11_22V6|synonym:Phypa_159241	Physcomitrella patens, Pp1s11_22V6
Prunus persica	Ppe:ppa000196m|ppa000196m|ppa000196m.g	Prunus persica, ppa000196m
Prunus persica	Ppe:ppa000261m|ppa000261m|ppa000261m.g	Prunus persica, ppa000261m
Populus trichocarpa	Ptr:POPTR_0005s09550.1|POPTR_0005s09550.1|POPTR_0005s09550|synonym:eugene3.00050308	Populus trichocarpa, POPTR_0005s09550
Populus trichocarpa	Ptr:POPTR_0007s07750.1|POPTR_0007s07750.1|POPTR_0007s07750|synonym:estExt_fgenesh4_pg.C_LG_VII0719	Populus trichocarpa, POPTR_0007s07750
Populus trichocarpa	Ptr:POPTR_0014s13480.1|POPTR_0014s13480.1|POPTR_0014s13480	Not retained
Phaseolus vulgaris	Pvu:Phvulv091013144m|Phvulv091013144m|Phvulv091013144m.g	Phaseolus vulgaris, Phvulv091013144m
Phaseolus vulgaris	Pvu:Phvulv091014025m|Phvulv091014025m|Phvulv091014025m.g	Phaseolus vulgaris, Phvulv091014025m
Phaseolus vulgaris	Pvu:Phvulv091015187m|Phvulv091015187m|Phvulv091015187m.g	Phaseolus vulgaris, Phvulv091015187m
Phaseolus vulgaris	Pvu:Phvulv091029172m|Phvulv091029172m|Phvulv091029172m.g
Ricinus communis	Rco:28153.m000283|28153.m000283|28153.t000012|glutathione peroxidase	Ricinus communis, Rco:28153.m000283
Ricinus communis	Rco:29799.m000637|29799.m000637|29799.t000015|conserved hypothetical protein	Ricinus communis, Rco:29799.m000637
Sorghum bicolor	Sbi:Sb01g034875.1|Sb01g034875.1|Sb01g034875|similar to PWWP domain containing protein	Sorghum bicolor, Sb01g034875
Sorghum bicolor	Sbi:Sb07g000099.1|Sb07g000099.1|Sb07g000099	Sorghum bicolor, Sb07g000099
Setaria italica	Sit:Si013163m|Si013163m|Si013163m.g	Not retained
Setaria italica	Sit:Si028694m|Si028694m|Si028694m.g	Not retained
Setaria italica	Sit:Si033891m|Si033891m|Si033891m.g	Setaria italica, Si033891m
Selaginella moellendorffii	Smo:404055|404055|404055|synonym:fgenesh2_pg.C_scaffold_2000043	Selaginella moellendorffii, Smo:404055
Thellunginella halophila	Tha:Thhalv10001283m|Thhalv10001283m|Thhalv10001283m.g	Thellunginella halophila, Thhalv10001283m
Thellunginella halophila	Tha:Thhalv10003519m|Thhalv10003519m|Thhalv10003519m.g	Thellunginella halophila, Thhalv10003519m
Thellunginella halophila	Tha:Thhalv10005747m|Thhalv10005747m|Thhalv10005747m.g	Thellunginella halophila, Thhalv10005747m
Thellunginella halophila	Tha:Thhalv10012451m|Thhalv10012451m|Thhalv10012451m.g	Thellunginella halophila, Thhalv10012451m
Vitis vinifera	Vvi:GSVIVT01011100001|GSVIVT01011100001|GSVIVG01011100001	Vitis vinifera, GSVIVG01011100001
Vitis vinifera	Vvi:GSVIVT01012049001|GSVIVT01012049001|GSVIVG01012049001	Vitis vinifera, GSVIVG01012049001
Zea mays	Zma:GRMZM2G021483_T01|GRMZM2G021483_T01|GRMZM2G021483	Zea mays, GRMZM2G021483
Zea mays	Zma:GRMZM2G075628_T01|GRMZM2G075628_T01|GRMZM2G075628	Zea mays, GRMZM2G075628
Zea mays	Zma:GRMZM2G363038_T01|GRMZM2G363038_T01|GRMZM2G363038	Zea mays, GRMZM2G363038
