# Supplementary material for: A plant-specific HUA2-LIKE (HULK) gene family in Arabidopsis thaliana is essential for development
Source: Plant J. 2014 Aug 28;80(2):242–54. doi: 10.1111/tpj.12629 (PMC4283595; doi:10.1111/tpj.12629)
Supplement: Supplementary file 17 — Table S7. List of primers used in this study. [file tpj0080-0242-sd17.xls]

## Sheet: Table S7 - Primers
Gene	Primer Sequence	Purpose
		cDNA fragment amplication for in situ analysis
HUA2	GGGTGGATCCTTGCTTCCCC	primer pair (3, 4)
	CCATGTAATGGGGTTTTTGG
HULK1	GTAGGAGAGCAAGATTCATCG	primer pair (5,6)
	TGATACAACGCCAGTAGAATCA
		Promoter cloning for GUS staining
HULK2	TGGTTAGTGTATATCAACATATATAG
	CCATCAAGTAAAGAAGCGAA
HULK3	GAATTCCAGTTGGTCCGGTGCTCGAG
	TGATGCCGCCGCAGCCCTACC
		Genotyping of T-DNA lines
HUA2	TCGTCGAATTGAGCTCTAGTGT	HUA2 WT alllele (8, 9)
	GAAACACCTGATAACCGAGGTC
T-DNA	TAGCATCTGAATTTCATAACCAATCTCGATACAC	hua2-7 allele (9, 10)
HULK1	AAACCTTTCAAGGCGTTGCTC	HULK1 WT allele (11, 12)
	CTTTCGGAGTGCTAGTTGGCTT
T-DNA	CCCATTTGGACGTGAATGTAGAC	hulk1 allele (11, 13)
HULK2	TTGGGAACATTTGCTTCTTGT	HULK2 WT allele (14, 15)
	ATTTATGAGGGCAAAGCAGAA
T-DNA	GCGTGGACCGCTTGCTGCAACT	hulk2 (14, 16), hulk3 (16, 18)
HULK3	TGGTTGATGTAGTGCCTTCTC	HULK3 WT allele (17, 18)
	AAACTCGAGCATAAACCGGGG
		For RT-qPCR
HUA2	GTTAGCGAGTCACTGGAGCA	Figure S7
	AGAGCCACCTGCTTCCTTCT
HULK1	CTCGTACAGTTACCGACGGTGTCT	Figure S7
	TCAGGATGGCCTGTACTGAGC
TUBULIN	GAGCCTTACAACGCTACTCTGTCTGTC	Figure S7
	ACACCAGACATAGTAGCAGAAATCAAG
HUA2	CGCCAAAGTCAAAGGCTTCC	primer pair (94,95), Figure 3 and Figure S5
	CTTCTTTGGGTCTGGCGCA
HULK1	AGCGAACAAAGCTATGGCGA	primer pair (82,83), Figure S5
	GGAGGCGTAACAAAACCTATTTC
HULK2	GCTTCTTTACTTGATGGCTCCG	primer pair (84,85), Figure S5
	TTCAGGCTCACTAACCACGG
HULK3	CCGAGCTGCTAATTTTCGCC	primer pair (86,87), Figure S5
	TTTCCGGTTCGTCAACCACG
HULK1	AAACCTTTCAAGGCGTTGCTC	primer pair (88,89), Figure S5
	GATTGACATCAATCACGTCAGCA
HULK2	TTGGAACACAACAGATAGCTT	primer pair (90,91), Figure S5
	ACAAAATCTGACCCTTTCGCA
HULK3	TTTAACAGCTTTGAGTTGTCTGC	primer pair (92,93), Figure S5
	AGACAGTTCCCAGTTTGCGA
HULK1	TTCAACCAGGATTCGCTCCC	primer pair (76,77), Figure S5
	GGGCAATTTGATTACTAGTGGC
HULK2	TGTGATAGTTGGTGAAAATGTACC	primer pair (78,79), Figure S5
	CTCACCAATCATTTTGAGCTGC
HULK3	AGCTGGAAAAGAGTTGTGAGG	primer pair (80,81), Figure S5
	GAGTACCCCTTGCAGGAGATG
FLC	TGTGAGTATCGATGCTCTTGTTCA	Figure 3 and Figure S8
	TTCAACATGAGTTCGGTCTTCTTG
PEX4	GCTCTTATCAAAGGACCTTCGG	Figure 3, Figure S5 and S8
	CGAACTTGAGGAGGTTGCAAAG
HULK2	TGGTGTGTCTGCAAAGGCTA	Figure S8
	GCCGCCAATAGACGAGGTAA
HULK3	TGGCGAAATTTGGCGTTTCA	Figure S8
	AACACCACCAGCATCACCATT
		Full length cDNAs
HUA2	GGGGACAAGTTTGTACAAAAAAGCAGGCTTCATGGCTCCTGGGCGTAAAAGAG
	GGGGACCACTTTGTACAAGAAAGCTGGGTCAGCTGGCCTCCAACAATTCAC
HULK1	ATGGCTCCTGGGCGTAAAAG
	GGATGGCCTGTACTGAGCCG
HULK2	ATGGCTCCGAGCCGCAGGAA
	GTCACTTCTCTGATGCCACATT
HULK3	ATGGCTCCGAGCCGCAAGAG
	CCTTTGATGCCACGTCCCTGG
		For amiRNA cloning
amiR-HULK1	gaTAATAGTGGATATGCTGGGCGtctctcttttgtattcc	miRNA sense
	gaCGCCCAGCATATCCACTATTAtcaaagagaatcaatga	miRNA antisense
	gaCGACCAGCATATCGACTATTTtcacaggtcgtgatatg	miRNA* sense
	gaAAATAGTCGATATGCTGGTCGtctacatatatattcct	miRNA* anti sense
miR319a	CTGCAAGGCGATTAAGTTGGGTAAC	miRNA sense
	GCGGATAACAATTTCACACAGGAAACAG	miRNA antisense
amiR-HUA2/HULK1	gaTTCAGATCTAGAATGACGTCGtctctcttttgtattcc	miRNA sense
	gaCGACGTCATTCTAGATCTGAAtcaaagagaatcaatga	miRNA antisense
	gaCGCCGTCATTCTACATCTGATtcacaggtcgtgatatg	miRNA* sense
	gaATCAGATGTAGAATGACGGCGtctacatatatattcct	miRNA* anti sense
amiR-HULK2/HULK3	gaTACCTTTGGAGCACTGCGCTActctcttttgtattcca	miRNA sense
	agTAGCGCAGTGCTCCAAAGGTAtcaaagagaatcaatga	miRNA antisense
	agTAACGCAGTGCTCGAAAGGTTtcacaggtcgtgatatg	miRNA* sense
	gaAACCTTTCGAGCACTGCGTTActacatatatattccta	miRNA* anti sense
Note: Lower case letter indicate mir319a sequences, upper case letter are sequences of miRNA and miRNA*sequence
